# Supplementary material for: RBM46 is essential for gametogenesis and functions in post-transcriptional roles affecting meiotic cohesin subunits
Source: Protein Cell. 2022 Sep 14;14(1):51–63. doi: 10.1093/procel/pwac040 (PMC9871953; doi:10.1093/procel/pwac040)
Supplement: pwac040_suppl_Supplementary_Material_S2 [file pwac040_suppl_supplementary_material_s2.xlsx]

## Sheet: PAC-22365-CZJ-Supplementary Mat
chr	start	end	peak id	score	strand	P value	sample reads	IgG reads	chr	start	end	gene	strand
chr1	10056676	10056741	peak1	15	+	1.22e-06	15	0	chr1	10028298	10126849	Cspp1	+
chr1	10130575	10130698	peak2	10	-	0.000119318	14	0	chr1	10127587	10222751	Arfgef1	-
chr1	107417895	107418003	peak6	11	-	4.93e-05	17	0	chr1	107414998	107560253	Pign	-
chr1	107484559	107484645	peak7	9	-	0.000281117	18	0	chr1	107414998	107560253	Pign	-
chr1	107485809	107485896	peak8	12	-	2e-05	16	0	chr1	107414998	107560253	Pign	-
chr1	107600499	107600579	peak9	9	+	0.000281117	14	0	chr1	107560437	107651708	Relch	+
chr1	108071738	108071803	peak10	9	+	0.000281117	9	0	chr1	108068445	108290822	Phlpp1	+
chr1	108692783	108692867	peak11	9	-	0.000281117	9	1	chr1	108667364	108693302	Vps4b	-
chr1	117911633	117911682	peak15	22	+	1.37e-09	22	1	chr1	117581313	118483899	Cntnap5a	+
chr1	120201831	120201916	peak16	10	-	0.000119318	11	0	chr1	120195090	120207923	Tsn	-
chr1	120355693	120355824	peak17	15.5	-	2.47e-05	256	25	chr1	120355245	120355842	2900060B14Rik	-
chr1	120355740	120355874	peak18	38	-	0	252	24	chr1	120355245	120355842	2900060B14Rik	-
chr1	120577238	120577351	peak20	10	+	0.000119318	20	0	chr1	120524521	120581745	Tfcp2l1	+
chr1	121540093	121540172	peak24	13	-	7.95e-06	16	0	chr1	121441609	121545577	Epb41l5	-
chr1	121829557	121829611	peak26	15	-	1e-05	31	0	chr1	121819916	121893809	Cfap221	-
chr1	125825998	125826047	peak29	11	-	4.93e-05	11	0	chr1	125228714	125942136	Dpp10	-
chr1	127290221	127290303	peak30	9	-	0.000281117	13	1	chr1	127289481	127332304	Actr3	-
chr1	127291658	127291760	peak31	9	-	0.000281117	15	0	chr1	127289481	127332304	Actr3	-
chr1	129573893	129573943	peak32	25	-	7.06e-11	25	5	chr1	129386918	129574598	Tmem163	-
chr1	129902498	129902576	peak34	12	-	2e-05	18	0	chr1	129850755	129999624	Zranb3	-
chr1	130133075	130133146	peak35	10	+	0.000119318	10	0	chr1	129999882	130134315	R3hdm1	+
chr1	13241068	13241122	peak37	15	-	1.22e-06	15	0	chr1	13129185	13364164	Ncoa2	-
chr1	133246182	133246274	peak38	23	-	5.13e-10	23	0	chr1	133181827	133423938	Srgap2	-
chr1	133421998	133422072	peak40	12	-	2e-05	13	0	chr1	133181827	133423938	Srgap2	-
chr1	133828057	133828164	peak43	10	+	0.000119318	22	0	chr1	133807034	133832898	Nucks1	+
chr1	133830219	133830358	peak44	35	+	2.68e-15	77	1	chr1	133807034	133832898	Nucks1	+
chr1	133830443	133830581	peak45	11	+	4.93e-05	24	0	chr1	133807034	133832898	Nucks1	+
chr1	133831137	133831217	peak46	10	+	0.000119318	12	0	chr1	133807034	133832898	Nucks1	+
chr1	133832588	133832690	peak47	15	+	1.22e-06	30	0	chr1	133807034	133832898	Nucks1	+
chr1	135027829	135027970	peak52	11	+	4.93e-05	21	0	chr1	135027742	135036377	Ppp1r15b	+
chr1	135028439	135028578	peak53	11	+	4.93e-05	18	1	chr1	135027742	135036377	Ppp1r15b	+
chr1	135033436	135033512	peak54	14	+	3.15e-06	15	2	chr1	135027742	135036377	Ppp1r15b	+
chr1	135506787	135506884	peak55	9	-	0.000281117	9	2	chr1	135500447	135506857	Snrpe	-
chr1	136521510	136521595	peak57	10	+	0.000119318	13	0	chr1	136456754	136529455	Kdm5b	+
chr1	138176881	138176949	peak59	9	-	0.000281117	9	0	chr1	138164699	138242681	Camsap2	-
chr1	138406683	138406770	peak60	11	+	4.93e-05	16	1	chr1	138364424	138427396	Kif14	+
chr1	138525529	138525605	peak61	13	+	7.95e-06	16	0	chr1	138521477	138526968	Zfp281	+
chr1	140381007	140381077	peak64	9	-	0.000281117	9	1	chr1	140380413	140516334	Nek7	-
chr1	141386310	141386404	peak65	11	+	4.93e-05	11	1	chr1	141351349	141390665	Aspm	+
chr1	145453499	145453577	peak68	21	-	3.66e-09	23	0	chr1	145450405	145550023	Cdc73	-
chr1	152264506	152264612	peak78	9	+	0.000281117	12	0	chr1	152239967	152297065	Tpr	+
chr1	152279561	152279679	peak79	10	+	0.000119318	16	0	chr1	152239967	152297065	Tpr	+
chr1	152280942	152281014	peak80	22	+	1.37e-09	23	0	chr1	152239967	152297065	Tpr	+
chr1	153196619	153196693	peak82	16	+	4.69e-07	24	0	chr1	153191615	153211575	Ivns1abp	+
chr1	153211130	153211220	peak83	9	+	0.000281117	9	0	chr1	153191615	153211575	Ivns1abp	+
chr1	154684147	154684238	peak85	9	-	0.000281117	30	0	chr1	154684124	154749776	Smg7	-
chr1	154684512	154684625	peak86	10	-	0.000119318	18	0	chr1	154684124	154749776	Smg7	-
chr1	154687555	154687628	peak87	10	-	0.000119318	14	0	chr1	154684124	154749776	Smg7	-
chr1	154690356	154690445	peak88	11	-	4.93e-05	20	0	chr1	154684124	154749776	Smg7	-
chr1	154707576	154707643	peak89	9	-	0.000281117	12	0	chr1	154684124	154749776	Smg7	-
chr1	155305202	155305277	peak91	11	-	4.93e-05	19	0	chr1	155302887	155334790	Dhx9	-
chr1	155308170	155308256	peak92	9	-	0.000281117	12	0	chr1	155302887	155334790	Dhx9	-
chr1	155314240	155314305	peak93	11	-	4.93e-05	11	1	chr1	155302887	155334790	Dhx9	-
chr1	155334721	155334815	peak94	18	-	6.86e-08	45	0	chr1	155302887	155334790	Dhx9	-
chr1	157211275	157211325	peak97	15	-	1.22e-06	15	1	chr1	157122786	157264574	Xpr1	-
chr1	157800499	157800591	peak98	10	-	0.000119318	20	0	chr1	157692093	157820385	Cep350	-
chr1	157867243	157867298	peak99	254	-	0	254	19	chr1	157851728	157883610	Tor1aip1	-
chr1	158570588	158570652	peak101	12	+	2e-05	21	0	chr1	158488917	158579750	Abl2	+
chr1	158576212	158576298	peak102	10	+	0.000119318	11	1	chr1	158488917	158579750	Abl2	+
chr1	158576619	158576714	peak103	9	+	0.000281117	10	0	chr1	158488917	158579750	Abl2	+
chr1	158577246	158577323	peak104	11	+	4.93e-05	15	0	chr1	158488917	158579750	Abl2	+
chr1	158578289	158578386	peak105	13	+	7.95e-06	25	2	chr1	158488917	158579750	Abl2	+
chr1	158578363	158578479	peak106	10	+	0.000119318	33	2	chr1	158488917	158579750	Abl2	+
chr1	161270418	161270555	peak109	16	+	4.69e-07	29	0	chr1	161270437	161270555	Scarna3a	+
chr1	161270418	161270555	peak109	16	+	4.69e-07	29	0	chr1	161162330	161285003	Cop1	+
chr1	162182864	162182914	peak111	35	-	2.68e-15	35	2	chr1	162149304	162723069	Rabgap1l	-
chr1	162965496	162965597	peak113	60	+	0	116	10	chr1	162964731	162968670	Gas5	+
chr1	162965950	162966043	peak114	20	+	9.75e-09	68	4	chr1	162964731	162968670	Gas5	+
chr1	162966160	162966269	peak115	9	+	0.000281117	64	5	chr1	162964731	162968670	Gas5	+
chr1	162966784	162966870	peak116	20	+	3.98e-06	96	5	chr1	162964731	162968670	Gas5	+
chr1	162967703	162967817	peak117	772	+	0	1038	58	chr1	162964731	162968670	Gas5	+
chr1	162968182	162968290	peak118	35	+	2.68e-15	169	4	chr1	162968222	162968287	Snord47	+
chr1	162968182	162968290	peak118	35	+	2.68e-15	169	4	chr1	162964731	162968670	Gas5	+
chr1	162968185	162968290	peak119	40	+	0	169	4	chr1	162968222	162968287	Snord47	+
chr1	162968185	162968290	peak119	40	+	0	169	4	chr1	162964731	162968670	Gas5	+
chr1	162968421	162968509	peak120	15	+	2.47e-05	50	2	chr1	162964731	162968670	Gas5	+
chr1	163748142	163748243	peak121	10.5	-	0.000150545	26	0	chr1	163746242	163806813	Suco	-
chr1	163748550	163748666	peak122	9	-	0.000281117	10	1	chr1	163746242	163806813	Suco	-
chr1	163905895	163905952	peak123	13	-	7.95e-06	13	3	chr1	163872219	163909767	4930558K02Rik	-
chr1	164603119	164603199	peak124	21	-	3.66e-09	51	0	chr1	164601915	164670687	Prrc2c	-
chr1	164603126	164603247	peak125	12	-	2e-05	51	0	chr1	164601915	164670687	Prrc2c	-
chr1	164621286	164621377	peak126	9	-	0.000281117	23	0	chr1	164601915	164670687	Prrc2c	-
chr1	164640728	164640874	peak127	24	-	9.99e-06	57	11	chr1	164601915	164670687	Prrc2c	-
chr1	16561306	16561397	peak129	14	-	3.15e-06	15	1	chr1	16530868	16609372	Ube2w	-
chr1	167318915	167318992	peak132	11	-	4.93e-05	13	0	chr1	167259631	167390594	Dcaf6	-
chr1	167796782	167796883	peak137	11	-	4.93e-05	12	0	chr1	167795284	167932765	Pou2f1	-
chr1	167804835	167804928	peak138	10	-	0.000119318	15	0	chr1	167795284	167932765	Pou2f1	-
chr1	168330143	168330211	peak140	9	-	0.000281117	11	0	chr1	168323741	168339959	Pogk	-
chr1	169156349	169156422	peak141	11	-	4.93e-05	12	0	chr1	169156216	169215258	Uck2	-
chr1	172127041	172127153	peak145	10	-	0.000119318	31	0	chr1	172123552	172145538	Uhmk1	-
chr1	172128985	172129051	peak146	13	-	7.95e-06	14	0	chr1	172123552	172145538	Uhmk1	-
chr1	172478785	172478838	peak147	17	-	1.8e-07	17	0	chr1	172245597	172519980	Nos1ap	-
chr1	172958105	172958238	peak148	25	+	7.06e-11	37	4	chr1	172949056	172959892	Fcgr4	+
chr1	174034233	174034317	peak195	11	+	4.93e-05	18	0	chr1	174012659	174052463	Copa	+
chr1	174052013	174052083	peak196	24	+	1.92e-10	25	0	chr1	174012659	174052463	Copa	+
chr1	174052013	174052122	peak197	10	+	0.000119318	34	0	chr1	174012659	174052463	Copa	+
chr1	176770346	176770397	peak199	14	-	3.15e-06	14	2	chr1	176763915	176851950	Grem2	-
chr1	177353844	177353896	peak200	19	-	2.59e-08	19	2	chr1	176989206	177422676	Rgs7	-
chr1	178665374	178665485	peak201	9	-	0.000281117	11	0	chr1	178663783	178744084	Cep170	-
chr1	179033142	179033247	peak202	11	-	4.93e-05	15	2	chr1	178950206	179178898	Akt3	-
chr1	179169030	179169093	peak203	11	-	4.93e-05	11	0	chr1	178950206	179178898	Akt3	-
chr1	180885912	180885963	peak206	37	-	6.82e-17	37	3	chr1	180882090	181448172	Smyd3	-
chr1	181683427	181683498	peak208	10	-	0.000119318	11	0	chr1	181675034	181734146	Ahctf1	-
chr1	181720460	181720534	peak209	11	-	4.93e-05	11	0	chr1	181675034	181734146	Ahctf1	-
chr1	182092287	182092393	peak210	15	+	1.22e-06	17	0	chr1	181890890	182095734	Cdc42bpa	+
chr1	182530950	182531057	peak212	18	+	6.86e-08	19	0	chr1	182499021	182531130	Parp1	+
chr1	182837055	182837107	peak214	16	+	4.69e-07	16	1	chr1	182834404	182838219	Pycr2	+
chr1	183117740	183117843	peak215	13	-	7.95e-06	20	2	chr1	183103356	183142109	Wdr26	-
chr1	183748983	183749059	peak217	15	-	1.22e-06	16	1	chr1	183745445	183772532	Lbr	-
chr1	183942500	183942603	peak218	9	-	0.000281117	9	1	chr1	183826515	183950111	Enah	-
chr1	186617214	186617266	peak222	19	-	2.59e-08	19	0	chr1	186610645	186635179	Mtarc1	-
chr1	189605747	189605798	peak228	40	+	0	40	5	chr1	189432884	190038764	Esrrg	+
chr1	191465776	191465853	peak231	10	-	0.000119318	13	0	chr1	191464492	191511965	Cenpf	-
chr1	191465986	191466114	peak232	10	-	0.000119318	33	1	chr1	191464492	191511965	Cenpf	-
chr1	191480520	191480633	peak233	32	-	6.19e-14	40	1	chr1	191464492	191511965	Cenpf	-
chr1	191481031	191481133	peak234	35	-	2.68e-15	51	4	chr1	191464492	191511965	Cenpf	-
chr1	193543313	193543379	peak240	11	+	4.93e-05	14	1	chr1	193541902	193608134	Lpgat1	+
chr1	193649354	193649444	peak241	13	+	7.95e-06	16	0	chr1	193645351	193656928	Nek2	+
chr1	193961486	193961540	peak243	11	-	4.93e-05	11	0	chr1	193922428	193961922	Rcor3	-
chr1	21692156	21692209	peak249	14	-	3.15e-06	14	0	chr1	21388479	21952731	Kcnq5	-
chr1	21847975	21848033	peak250	19	-	2.59e-08	19	1	chr1	21388479	21952731	Kcnq5	-
chr1	22616278	22616329	peak252	16	-	4.69e-07	16	0	chr1	22276053	22812997	Rims1	-
chr1	32645429	32645497	peak303	34	+	7.9e-15	35	2	chr1	32229566	32715414	Khdrbs2	+
chr1	33826720	33826783	peak305	9	-	0.000281117	9	0	chr1	33818385	33871440	Zfp451	-
chr1	3406755	3406804	peak306	14	-	3.15e-06	14	0	chr1	3204562	3661579	Xkr4	-
chr1	34323709	34323805	peak307	9	+	0.000281117	13	0	chr1	33965069	34365507	Dst	+
chr1	34885637	34885728	peak309	12	-	2e-05	13	1	chr1	34870062	34899895	Fam168b	-
chr1	3605661	3605714	peak311	99	-	0	99	4	chr1	3204562	3661579	Xkr4	-
chr1	36424821	36424887	peak312	9	-	0.000281117	9	0	chr1	36392574	36426026	Kansl3	-
chr1	38108694	38108768	peak315	9	+	0.000281117	10	1	chr1	38054854	38112424	Eif5b	+
chr1	38309058	38309106	peak316	9	-	0.000281117	9	1	chr1	38232835	38684089	Aff3	-
chr1	39605590	39605692	peak321	47	-	0	68	1	chr1	39605591	39605685	Snord89	-
chr1	39605591	39605712	peak322	9	-	0.000281117	68	1	chr1	39605591	39605685	Snord89	-
chr1	39678721	39678772	peak323	17	-	1.8e-07	17	3	chr1	39675250	39708027	Creg2	-
chr1	43172077	43172145	peak325	10	+	0.000119318	13	0	chr1	43155554	43172791	AI597479	+
chr1	44144803	44144916	peak326	10	-	0.000119318	15	0	chr1	44143457	44159286	Tex30	-
chr1	44156689	44156800	peak327	11	-	4.93e-05	21	0	chr1	44143457	44159286	Tex30	-
chr1	44608907	44608957	peak330	12	+	2e-05	12	8	chr1	44608515	44853681	Gulp1	+
chr1	4836473	4836534	peak335	20	+	9.75e-09	20	0	chr1	4797903	4836816	Lypla1	+
chr1	52242897	52242987	peak339	16	-	4.69e-07	20	0	chr1	52220293	52290076	Gls	-
chr1	52275204	52275294	peak340	10	-	0.000119318	10	0	chr1	52220293	52290076	Gls	-
chr1	55057607	55057727	peak341	16	-	4.69e-07	31	2	chr1	55042012	55084322	Sf3b1	-
chr1	55138562	55138645	peak342	9	-	0.000281117	12	0	chr1	55134676	55145087	Hspd1	-
chr1	57922640	57922693	peak345	26	+	2.59e-11	26	0	chr1	57831704	58005241	Spats2l	+
chr1	58025365	58025452	peak347	12	-	2e-05	12	0	chr1	58011944	58026928	Kctd18	-
chr1	58462077	58462209	peak348	13	+	7.95e-06	29	0	chr1	58449741	58464198	Bzw1	+
chr1	58462904	58462988	peak349	12	+	2e-05	29	2	chr1	58449741	58464198	Bzw1	+
chr1	59748753	59748857	peak350	76	+	0	126	0	chr1	59748801	59748854	Snord70	+
chr1	59748753	59748857	peak350	76	+	0	126	0	chr1	59741849	59768354	Nop58	+
chr1	59748753	59748857	peak351	12	+	2e-05	126	0	chr1	59748801	59748854	Snord70	+
chr1	59748753	59748857	peak351	12	+	2e-05	126	0	chr1	59741849	59768354	Nop58	+
chr1	59749330	59749429	peak352	13	+	7.95e-06	31	0	chr1	59741849	59768354	Nop58	+
chr1	59760892	59760967	peak353	13	+	7.95e-06	13	0	chr1	59741849	59768354	Nop58	+
chr1	59761074	59761184	peak354	73.5	+	5.97e-05	169	11	chr1	59741849	59768354	Nop58	+
chr1	59761606	59761717	peak355	91	+	0	751	20	chr1	59761651	59761714	Snord11	+
chr1	59761606	59761717	peak355	91	+	0	751	20	chr1	59741849	59768354	Nop58	+
chr1	59761606	59761733	peak356	449	+	0	751	20	chr1	59741849	59768354	Nop58	+
chr1	59902477	59902549	peak357	10	+	0.000119318	10	0	chr1	59821122	59934925	Bmpr2	+
chr1	59930504	59930625	peak358	10	+	0.000119318	14	0	chr1	59821122	59934925	Bmpr2	+
chr1	59933684	59933758	peak359	12	+	2e-05	12	0	chr1	59821122	59934925	Bmpr2	+
chr1	60504971	60505041	peak360	10	+	0.000119318	11	0	chr1	60466462	60538007	Abi2	+
chr1	60535145	60535219	peak361	11	+	4.93e-05	14	0	chr1	60466462	60538007	Abi2	+
chr1	62222294	62222345	peak365	21	+	3.66e-09	21	3	chr1	61685397	62688858	Pard3b	+
chr1	6228312	6228397	peak366	14	+	3.15e-06	15	0	chr1	6204742	6266185	Rb1cc1	+
chr1	63102823	63102910	peak368	9	-	0.000281117	26	0	chr1	63094374	63160841	Ino80d	-
chr1	63103867	63103941	peak369	12	-	2e-05	24	0	chr1	63094374	63160841	Ino80d	-
chr1	63186389	63186491	peak370	22	+	1.37e-09	38	2	chr1	63161044	63204869	Ino80dos	+
chr1	63216621	63216701	peak371	9	-	0.000281117	9	0	chr1	63190165	63223396	Ndufs1	-
chr1	63225245	63225327	peak372	57	+	2.47e-05	138	17	chr1	63223404	63227060	Eef1b2	+
chr1	63225567	63225709	peak373	10	+	0.000119318	24	1	chr1	63225596	63225709	Snora41	+
chr1	63225567	63225709	peak373	10	+	0.000119318	24	1	chr1	63223404	63227060	Eef1b2	+
chr1	63324484	63324554	peak374	16	+	4.69e-07	17	0	chr1	63246931	63361149	Zdbf2	+
chr1	63710071	63710173	peak376	10	-	0.000119318	10	0	chr1	63669424	63733501	Dytn	-
chr1	65236891	65237010	peak380	12	+	2e-05	17	2	chr1	65233258	65325270	Pikfyve	+
chr1	65321750	65321848	peak381	10	+	0.000119318	12	0	chr1	65233258	65325270	Pikfyve	+
chr1	65321967	65322088	peak382	10	+	0.000119318	12	0	chr1	65233258	65325270	Pikfyve	+
chr1	65322326	65322420	peak383	11	+	4.93e-05	14	0	chr1	65233258	65325270	Pikfyve	+
chr1	66367186	66367241	peak385	49	+	0	49	6	chr1	66221902	66489157	Map2	+
chr1	7085714	7085791	peak389	9	+	0.000281117	9	0	chr1	7079000	7163709	Pcmtd1	+
chr1	71676000	71676094	peak391	13	-	7.95e-06	13	0	chr1	71632046	71699808	Fn1	-
chr1	72206561	72206734	peak393	10	-	0.000119318	14	0	chr1	72205806	72258888	Mreg	-
chr1	72290830	72290977	peak396	22	+	1.56e-07	290	19	chr1	72290566	72321443	D230017M19Rik	+
chr1	72301546	72301730	peak397	60.5	+	2.47e-05	717	72	chr1	72290566	72321443	D230017M19Rik	+
chr1	72301612	72301781	peak398	91	+	0	753	74	chr1	72290566	72321443	D230017M19Rik	+
chr1	74188807	74188889	peak400	20	+	9.75e-09	21	0	chr1	74172114	74194804	Rufy4	+
chr1	74483869	74483964	peak401	18	-	6.86e-08	21	0	chr1	74482083	74590860	Usp37	-
chr1	74484040	74484134	peak402	10	-	0.000119318	10	0	chr1	74482083	74590860	Usp37	-
chr1	74484415	74484528	peak403	21	-	3.66e-09	33	0	chr1	74482083	74590860	Usp37	-
chr1	74626168	74626246	peak404	11	-	4.93e-05	17	0	chr1	74612999	74634602	Zfp142	-
chr1	78421789	78421851	peak407	14	-	3.15e-06	14	0	chr1	78414532	78485472	Farsb	-
chr1	78662583	78662686	peak408	12	+	2e-05	12	0	chr1	78654399	78664176	Utp14b	+
chr1	78662583	78662686	peak408	12	+	2e-05	12	0	chr1	78654399	78704318	Acsl3	+
chr1	78670409	78670468	peak409	11	+	4.93e-05	12	3	chr1	78654399	78704318	Acsl3	+
chr1	78691069	78691149	peak410	12	+	2e-05	13	0	chr1	78654399	78704318	Acsl3	+
chr1	78695540	78695651	peak411	9	+	0.000281117	19	0	chr1	78654399	78704318	Acsl3	+
chr1	78873867	78873917	peak412	15	-	1.22e-06	15	9	chr1	78788197	79221086	Gm29536	-
chr1	82889992	82890078	peak414	13	+	7.95e-06	17	0	chr1	82836034	82897576	Agfg1	+
chr1	84727215	84727303	peak415	18	-	6.86e-08	20	0	chr1	84717763	84835879	Trip12	-
chr1	84750888	84750956	peak416	9	-	0.000281117	20	0	chr1	84717763	84835879	Trip12	-
chr1	84754309	84754380	peak417	18	-	6.86e-08	23	0	chr1	84717763	84835879	Trip12	-
chr1	84762557	84762649	peak418	10	-	0.000119318	28	1	chr1	84717763	84835879	Trip12	-
chr1	88247162	88247226	peak421	42	-	0	42	5	chr1	88241293	88256030	Ncl	-
chr1	88247742	88247885	peak422	35.6667	-	6.66e-06	235	5	chr1	88247744	88247860	Snora75	-
chr1	88247742	88247885	peak422	35.6667	-	6.66e-06	235	5	chr1	88241293	88256030	Ncl	-
chr1	88247768	88247906	peak423	13	-	2.53e-05	229	5	chr1	88247744	88247860	Snora75	-
chr1	88247768	88247906	peak423	13	-	2.53e-05	229	5	chr1	88241293	88256030	Ncl	-
chr1	88248580	88248660	peak424	117	-	0	118	2	chr1	88248555	88248702	Gm24148	-
chr1	88248580	88248660	peak424	117	-	0	118	2	chr1	88241293	88256030	Ncl	-
chr1	88252829	88252920	peak425	13	-	7.95e-06	83	3	chr1	88252834	88252902	Snord82	-
chr1	88252829	88252920	peak425	13	-	7.95e-06	83	3	chr1	88241293	88256030	Ncl	-
chr1	88253547	88253665	peak426	10	-	0.000119318	26	4	chr1	88241293	88256030	Ncl	-
chr1	88253736	88253833	peak427	12	-	2e-05	28	8	chr1	88241293	88256030	Ncl	-
chr1	88255809	88255952	peak428	11	-	4.93e-05	35	10	chr1	88241293	88256030	Ncl	-
chr1	88423242	88423358	peak429	15	+	1.22e-06	23	1	chr1	88423131	88427286	Ptma	+
chr1	88426574	88426679	peak430	9	+	0.000281117	29	2	chr1	88423131	88427286	Ptma	+
chr1	88426690	88426757	peak431	16	+	4.69e-07	16	1	chr1	88423131	88427286	Ptma	+
chr1	89788536	89788584	peak432	20	+	9.75e-09	20	1	chr1	89749861	89841064	Dgkd	+
chr1	89820651	89820743	peak433	16	+	4.69e-07	16	0	chr1	89749861	89841064	Dgkd	+
chr1	90101878	90101964	peak434	10	-	0.000119318	11	0	chr1	90101306	90102323	Dnajb3	-
chr1	90157162	90157267	peak435	9	-	0.000281117	9	0	chr1	90155430	90174154	Hjurp	-
chr1	90159802	90159955	peak436	10	-	0.000119318	23	4	chr1	90155430	90174154	Hjurp	-
chr1	90159802	90159955	peak436	10	-	0.000119318	23	4	chr1	90159687	90165983	6430706D22Rik	-
chr1	90159977	90160049	peak437	41	-	0	51	0	chr1	90155430	90174154	Hjurp	-
chr1	90159977	90160049	peak437	41	-	0	51	0	chr1	90159687	90165983	6430706D22Rik	-
chr1	90160403	90160462	peak438	10	-	0.000119318	11	0	chr1	90155430	90174154	Hjurp	-
chr1	90160403	90160462	peak438	10	-	0.000119318	11	0	chr1	90159687	90165983	6430706D22Rik	-
chr1	91370935	91370987	peak439	17	+	1.8e-07	17	1	chr1	91351385	91791857	Agap1	+
chr1	93051462	93051514	peak440	14	+	3.15e-06	14	7	chr1	93041679	93067372	Rbm44	+
chr1	93181880	93181966	peak441	9	+	0.000281117	9	1	chr1	93146880	93183098	Ube2f	+
chr1	93215779	93215834	peak442	11	+	4.93e-05	11	2	chr1	93194914	93217657	Scly	+
chr1	93859163	93859227	peak443	84	-	0	84	5	chr1	93825355	94076918	Hdac4	-
chr1	95670355	95670439	peak445	10	+	0.000119318	12	3	chr1	95651481	95686179	Atg4b	+
chr1	9658512	9658623	peak447	37	-	6.82e-17	38	0	chr1	9657491	9690290	Mybl1	-
chr1	9714731	9714809	peak448	9	-	0.000281117	13	0	chr1	9708702	9738463	Vcpip1	-
chr1	9932541	9932655	peak450	26.5	-	0.000140558	1304	64	chr1	9932105	9934199	Snhg6	-
chr1	9932541	9932655	peak450	26.5	-	0.000140558	1304	64	chr1	9932550	9932624	Snord87	-
chr1	99647142	99647221	peak451	10	-	0.000119318	10	0	chr1	99602619	99666669	Ppip5k2	-
chr10	106831197	106831251	peak454	19	+	2.59e-08	19	1	chr10	106708886	106862199	Lin7a	+
chr10	106851604	106851654	peak455	21	+	3.66e-09	21	0	chr10	106708886	106862199	Lin7a	+
chr10	107698379	107698458	peak456	17	+	1.8e-07	24	1	chr10	107599153	107717041	Ppp1r12a	+
chr10	107851010	107851080	peak457	14	+	3.15e-06	14	0	chr10	107769244	107851447	Pawr	+
chr10	10882672	10882773	peak458	15	+	1.22e-06	15	0	chr10	10869227	10935071	Shprh	+
chr10	109353715	109353765	peak459	19	-	2.59e-08	19	4	chr10	109118315	109437446	Nav3	-
chr10	110704628	110704729	peak460	11	+	4.93e-05	25	0	chr10	110601857	110734303	Osbpl8	+
chr10	110918561	110918694	peak461	34	+	1.64e-05	312	11	chr10	110910282	110935206	Nap1l1	+
chr10	114647249	114647358	peak471	9	-	0.000281117	10	2	chr10	114634926	114688549	Tbc1d15	-
chr10	116452245	116452306	peak474	10	+	0.000119318	11	0	chr10	116423369	116462096	Best3	+
chr10	118648606	118648672	peak483	14	-	3.15e-06	16	0	chr10	118635867	118677111	Cand1	-
chr10	119147594	119147650	peak484	22	+	1.37e-09	22	3	chr10	118891089	119524316	Grip1	+
chr10	119275609	119275658	peak485	9	-	0.000281117	9	0	chr10	119262259	119289446	Grip1os1	-
chr10	122568034	122568152	peak487	10	-	0.000119318	13	0	chr10	122542061	122634075	Usp15	-
chr10	122611622	122611692	peak488	10	-	0.000119318	10	0	chr10	122542061	122634075	Usp15	-
chr10	12389685	12389733	peak489	24	-	1.92e-10	24	1	chr10	12101985	12581533	Utrn	-
chr10	12642326	12642457	peak493	45	-	0	87	4	chr10	12636443	12642925	B230208H11Rik	-
chr10	126734639	126734699	peak494	9	-	0.000281117	12	0	chr10	126733276	126748842	Mars1	-
chr10	127513197	127513276	peak495	19	+	2.59e-08	25	0	chr10	127496037	127514310	Ptges3	+
chr10	127521168	127521272	peak496	33	+	1.66e-05	320	14	chr10	127520362	127527444	Atp5b	+
chr10	127522315	127522419	peak497	21	+	3.66e-09	1159	84	chr10	127520362	127527444	Atp5b	+
chr10	127522315	127522419	peak497	21	+	3.66e-09	1159	84	chr10	127522341	127522419	Mir677	+
chr10	127522315	127522434	peak498	1022	+	0	1159	84	chr10	127520362	127527444	Atp5b	+
chr10	127522315	127522434	peak498	1022	+	0	1159	84	chr10	127522341	127522419	Mir677	+
chr10	127525990	127526076	peak499	9	+	0.000281117	9	1	chr10	127520362	127527444	Atp5b	+
chr10	127559382	127559489	peak500	41	+	0	54	4	chr10	127529838	127566359	Baz2a	+
chr10	127560142	127560231	peak501	12	+	2e-05	15	5	chr10	127529838	127566359	Baz2a	+
chr10	127562612	127562702	peak502	9	+	0.000281117	13	2	chr10	127529838	127566359	Baz2a	+
chr10	127786376	127786432	peak503	15	+	1.22e-06	15	0	chr10	127774782	127799538	Cs	+
chr10	127799270	127799379	peak504	12	+	2e-05	20	0	chr10	127774782	127799538	Cs	+
chr10	127985228	127985368	peak506	10	-	0.000119318	30	1	chr10	127985165	127986224	Rpl41	-
chr10	128115759	128115861	peak507	9	-	0.000281117	11	0	chr10	128114238	128133324	Rab5b	-
chr10	128314571	128314671	peak509	9	+	0.000281117	9	0	chr10	128258819	128314694	Sarnp	+
chr10	20043243	20043321	peak514	17	+	1.8e-07	23	1	chr10	20032274	20062307	Bclaf1	+
chr10	20045702	20045790	peak515	17	+	1.8e-07	17	1	chr10	20032274	20062307	Bclaf1	+
chr10	20120022	20120071	peak516	25	-	7.06e-11	25	1	chr10	20116857	20444884	Pde7b	-
chr10	23505203	23505312	peak522	20	-	6.12e-07	70	2	chr10	23504988	23507015	Rps12	-
chr10	23505541	23505660	peak523	110	-	0	2055	85	chr10	23505560	23505627	Snord100	-
chr10	23505541	23505660	peak523	110	-	0	2055	85	chr10	23504988	23507015	Rps12	-
chr10	23506276	23506379	peak524	40	-	0	77	3	chr10	23504988	23507015	Rps12	-
chr10	24076375	24076429	peak525	14	-	3.15e-06	14	7	chr10	24051493	24315609	Gm15270	-
chr10	24420269	24420320	peak526	27	-	9.54e-12	27	1	chr10	24357719	24431965	Enpp1	-
chr10	25129560	25129611	peak527	131	+	0	131	11	chr10	25079603	25243324	Epb41l2	+
chr10	32510585	32510637	peak533	34	-	7.9e-15	34	4	chr10	31409124	32609721	Nkain2	-
chr10	34003256	34003361	peak535	12	+	2e-05	13	0	chr10	34001995	34004691	Tspyl1	+
chr10	39401295	39401382	peak539	18	-	6.86e-08	19	0	chr10	39341216	39451813	E130307A14Rik	-
chr10	39548211	39548308	peak540	10	+	0.000119318	10	0	chr10	39451965	39595011	Rev3l	+
chr10	39594159	39594220	peak541	11	+	4.93e-05	21	1	chr10	39451965	39595011	Rev3l	+
chr10	39978243	39978349	peak542	14	+	3.15e-06	79	2	chr10	39978273	39978485	Rnu3a	+
chr10	39978292	39978490	peak543	180	+	0	2604	863	chr10	39978273	39978485	Rnu3a	+
chr10	39978344	39978493	peak544	56	+	0.000140558	2581	863	chr10	39978273	39978485	Rnu3a	+
chr10	40007971	40008071	peak545	17	-	1.8e-07	23	0	chr10	40007263	40021994	Amd1	-
chr10	40007971	40008071	peak545	17	-	1.8e-07	23	0	chr10	40007270	40021992	Amd2	-
chr10	40640029	40640099	peak548	9	+	0.000281117	11	0	chr10	40603339	40658375	Wasf1	+
chr10	41246605	41246673	peak549	9	+	0.000281117	11	1	chr10	41239305	41250848	Cd164	+
chr10	41248505	41248603	peak550	18	+	6.86e-08	22	0	chr10	41239305	41250848	Cd164	+
chr10	41248817	41248903	peak551	11	+	4.93e-05	24	0	chr10	41239305	41250848	Cd164	+
chr10	41249753	41249870	peak552	20	+	9.75e-09	32	0	chr10	41239305	41250848	Cd164	+
chr10	41402380	41402435	peak553	444	-	0	444	39	chr10	41258649	41436269	Ccdc162	-
chr10	41404492	41404543	peak554	55	-	0	55	3	chr10	41258649	41436269	Ccdc162	-
chr10	42222141	42222250	peak555	13	+	7.95e-06	17	2	chr10	42221859	42255175	Snx3	+
chr10	42254770	42254881	peak556	10	+	0.000119318	18	0	chr10	42221859	42255175	Snx3	+
chr10	42523673	42523745	peak558	19	+	2.59e-08	19	0	chr10	42481301	42552320	Sec63	+
chr10	42876409	42876460	peak560	10	-	0.000119318	10	0	chr10	42722305	42894336	Sobp	-
chr10	57862191	57862242	peak566	12	+	2e-05	12	1	chr10	57786294	57887439	Lims1	+
chr10	57920389	57920475	peak567	9	+	0.000281117	15	0	chr10	57909599	57956902	Ranbp2	+
chr10	57926531	57926640	peak568	9	+	0.000281117	13	0	chr10	57909599	57956902	Ranbp2	+
chr10	57926876	57926957	peak569	25	+	7.06e-11	25	0	chr10	57909599	57956902	Ranbp2	+
chr10	57939314	57939387	peak570	10	+	0.000119318	12	1	chr10	57909599	57956902	Ranbp2	+
chr10	57939315	57939423	peak571	10	+	0.000119318	20	1	chr10	57909599	57956902	Ranbp2	+
chr10	57940447	57940550	peak572	17	+	1.8e-07	26	0	chr10	57909599	57956902	Ranbp2	+
chr10	57940592	57940704	peak573	13	+	7.95e-06	14	2	chr10	57909599	57956902	Ranbp2	+
chr10	57941350	57941425	peak574	13	+	7.95e-06	13	0	chr10	57909599	57956902	Ranbp2	+
chr10	5969731	5969782	peak576	9	+	0.000281117	9	0	chr10	5958432	5979467	Zbtb2	+
chr10	59757254	59757345	peak577	10	+	0.000119318	13	0	chr10	59740375	59765348	Psap	+
chr10	59762513	59762614	peak578	9	+	0.000281117	11	0	chr10	59740375	59765348	Psap	+
chr10	59764710	59764818	peak579	9	+	0.000281117	12	0	chr10	59740375	59765348	Psap	+
chr10	60147576	60147628	peak580	15	-	1.22e-06	15	1	chr10	59765497	60159238	Cdh23	-
chr10	60183248	60183301	peak581	17	-	1.8e-07	17	2	chr10	60174819	60215530	Slc29a3	-
chr10	60562573	60562634	peak582	10	-	0.000119318	11	0	chr10	60561389	60610432	Sgpl1	-
chr10	60895450	60895523	peak584	13	-	7.95e-06	22	1	chr10	60895244	60915417	Eif4ebp2	-
chr10	60895863	60895949	peak585	10	-	0.000119318	10	0	chr10	60895244	60915417	Eif4ebp2	-
chr10	61920301	61920353	peak587	10	-	0.000119318	10	0	chr10	61917590	61949553	Vps26a	-
chr10	62043898	62043978	peak588	11	-	4.93e-05	12	2	chr10	62042994	62065046	Ddx21	-
chr10	62064953	62065052	peak589	10	-	0.000119318	13	0	chr10	62042994	62065046	Ddx21	-
chr10	62106006	62106090	peak590	10	-	0.000119318	19	2	chr10	62078539	62113966	Ddx50	-
chr10	62106006	62106142	peak591	9	-	0.000281117	21	2	chr10	62078539	62113966	Ddx50	-
chr10	68801167	68801224	peak598	10	-	0.000119318	16	0	chr10	68797895	68815660	Cdk1	-
chr10	69473909	69473962	peak599	19	+	2.59e-08	22	0	chr10	68996455	69490184	Ank3	+
chr10	69652218	69652305	peak601	11	+	4.93e-05	17	0	chr10	69559868	69655948	Ccdc6	+
chr10	69654973	69655058	peak602	9	+	0.000281117	18	0	chr10	69559868	69655948	Ccdc6	+
chr10	69655032	69655107	peak603	13	+	7.95e-06	27	4	chr10	69559868	69655948	Ccdc6	+
chr10	74506329	74506377	peak607	13	+	7.95e-06	13	0	chr10	74499802	74517493	Rab36	+
chr10	75955625	75955692	peak612	9	+	0.000281117	9	0	chr10	75931646	75978604	Mcm3ap	+
chr10	76015714	76015789	peak614	9	+	0.000281117	10	0	chr10	75994349	76019884	Lss	+
chr10	76349371	76349448	peak615	13	-	7.95e-06	13	1	chr10	76224598	76424692	Pcbp3	-
chr10	76781953	76782041	peak616	9	-	0.000281117	10	0	chr10	76753471	76881018	Adarb1	-
chr10	76815465	76815543	peak617	10	-	0.000119318	10	0	chr10	76753471	76881018	Adarb1	-
chr10	79011540	79011627	peak619	10	-	0.000119318	10	0	chr10	79002989	79017873	Mier2	-
chr10	79322596	79322683	peak620	13	+	7.95e-06	27	0	chr10	79317176	79327180	Ptbp1	+
chr10	79326730	79326832	peak621	15	+	1.22e-06	19	0	chr10	79317176	79327180	Ptbp1	+
chr10	79633677	79633780	peak626	9	+	0.000281117	18	2	chr10	79628734	79635531	Cirbp	+
chr10	79633797	79633935	peak627	24.5	+	8.99e-08	74	0	chr10	79628734	79635531	Cirbp	+
chr10	80131305	80131383	peak633	9	-	0.000281117	13	0	chr10	80128062	80139038	Mknk2	-
chr10	80131544	80131595	peak634	53	-	0	53	2	chr10	80128062	80139038	Mknk2	-
chr10	80180726	80180789	peak635	9	-	0.000281117	9	0	chr10	80169700	80205020	Ap3d1	-
chr10	80181759	80181833	peak636	10	-	0.000119318	14	0	chr10	80169700	80205020	Ap3d1	-
chr10	80251487	80251573	peak637	9	+	0.000281117	12	0	chr10	80217947	80258206	Dot1l	+
chr10	80583770	80583843	peak638	11	+	4.93e-05	11	2	chr10	80568659	80587442	Map2k2	+
chr10	80640764	80640843	peak639	16	+	4.69e-07	23	1	chr10	80639375	80645254	Eef2	+
chr10	80641412	80641502	peak640	10	+	0.000119318	16	0	chr10	80639375	80645254	Eef2	+
chr10	80641663	80641758	peak641	55	+	0	105	3	chr10	80641705	80641758	Snord37	+
chr10	80641663	80641758	peak641	55	+	0	105	3	chr10	80639375	80645254	Eef2	+
chr10	80642103	80642193	peak642	11	+	4.93e-05	17	1	chr10	80639375	80645254	Eef2	+
chr10	80642367	80642450	peak643	9	+	0.000281117	12	0	chr10	80639375	80645254	Eef2	+
chr10	80642424	80642506	peak644	10	+	0.000119318	30	1	chr10	80639375	80645254	Eef2	+
chr10	80642639	80642707	peak645	11	+	4.93e-05	16	0	chr10	80639375	80645254	Eef2	+
chr10	80644017	80644134	peak646	10	+	0.000119318	44	6	chr10	80639375	80645254	Eef2	+
chr10	80769037	80769146	peak647	10	+	0.000119318	13	0	chr10	80755707	80782719	Pip5k1c	+
chr10	80781065	80781213	peak648	10	+	0.000119318	14	2	chr10	80755707	80782719	Pip5k1c	+
chr10	82456732	82456790	peak650	62	+	0	62	5	chr10	82448241	82658636	Chst11	+
chr10	84609523	84609597	peak652	9	-	0.000281117	10	0	chr10	84594444	84647799	Cry1	-
chr10	85551909	85551962	peak653	134	-	0	134	14	chr10	85511490	85961641	Syn3	-
chr10	86153719	86153796	peak654	10	-	0.000119318	15	0	chr10	86153585	86168189	Hsp90b1	-
chr10	86155169	86155238	peak655	10	-	0.000119318	13	0	chr10	86153585	86168189	Hsp90b1	-
chr10	86158418	86158538	peak656	9	-	0.000281117	26	0	chr10	86153585	86168189	Hsp90b1	-
chr10	88234609	88234683	peak659	16	-	4.69e-07	26	0	chr10	88209351	88289559	Utp20	-
chr10	89269347	89269423	peak660	26	+	2.59e-11	29	0	chr10	89207735	89282614	Uhrf1bp1l	+
chr10	89274339	89274401	peak661	9	+	0.000281117	10	0	chr10	89207735	89282614	Uhrf1bp1l	+
chr10	90579977	90580100	peak662	13	-	7.95e-06	22	0	chr10	90579318	90586712	Slc25a3	-
chr10	90581022	90581139	peak663	34	-	7.9e-15	44	2	chr10	90579318	90586712	Slc25a3	-
chr10	90581217	90581315	peak664	48	-	0	56	1	chr10	90579318	90586712	Slc25a3	-
chr10	94982333	94982406	peak673	9	+	0.000281117	9	0	chr10	94977795	95008292	Ube2n	+
chr10	96079684	96079786	peak681	10	+	0.000119318	11	1	chr10	96079634	96085445	Btg1	+
chr10	98453693	98453759	peak684	9	+	0.000281117	9	0	chr10	98377275	98488777	Atp2b1	+
chr10	98463934	98464033	peak685	28	+	3.48e-12	28	0	chr10	98377275	98488777	Atp2b1	+
chr10	98485579	98485642	peak686	10	+	0.000165218	29	0	chr10	98377275	98488777	Atp2b1	+
chr11	100318685	100318812	peak688	12	-	2e-05	22	0	chr11	100318435	100334096	Klhl11	-
chr11	100318685	100318812	peak688	12	-	2e-05	22	0	chr11	74879408	115384530	Mir684-1	-
chr11	100321566	100321648	peak689	11	-	4.93e-05	12	0	chr11	100318435	100334096	Klhl11	-
chr11	100321566	100321648	peak689	11	-	4.93e-05	12	0	chr11	74879408	115384530	Mir684-1	-
chr11	100321864	100321976	peak690	14	-	4.59e-06	78	0	chr11	100318435	100334096	Klhl11	-
chr11	100321864	100321976	peak690	14	-	4.59e-06	78	0	chr11	74879408	115384530	Mir684-1	-
chr11	100322227	100322291	peak691	9	-	0.000281117	10	0	chr11	100318435	100334096	Klhl11	-
chr11	100322227	100322291	peak691	9	-	0.000281117	10	0	chr11	74879408	115384530	Mir684-1	-
chr11	100323125	100323240	peak692	10	-	0.000119318	13	0	chr11	100318435	100334096	Klhl11	-
chr11	100323125	100323240	peak692	10	-	0.000119318	13	0	chr11	74879408	115384530	Mir684-1	-
chr11	100323562	100323650	peak693	13	-	7.95e-06	24	0	chr11	100318435	100334096	Klhl11	-
chr11	100323562	100323650	peak693	13	-	7.95e-06	24	0	chr11	74879408	115384530	Mir684-1	-
chr11	100324054	100324184	peak694	13	-	7.95e-06	30	1	chr11	100318435	100334096	Klhl11	-
chr11	100324054	100324184	peak694	13	-	7.95e-06	30	1	chr11	74879408	115384530	Mir684-1	-
chr11	100324517	100324645	peak695	10	-	0.000119318	19	1	chr11	100318435	100334096	Klhl11	-
chr11	100324517	100324645	peak695	10	-	0.000119318	19	1	chr11	74879408	115384530	Mir684-1	-
chr11	100333666	100333755	peak696	10	-	0.000119318	10	0	chr11	100318435	100334096	Klhl11	-
chr11	100333666	100333755	peak696	10	-	0.000119318	10	0	chr11	74879408	115384530	Mir684-1	-
chr11	100430152	100430204	peak697	25	+	7.06e-11	25	7	chr11	100406921	100433880	Ttc25	+
chr11	100732449	100732503	peak698	12	+	2e-05	12	1	chr11	100720664	100746483	Stat5a	+
chr11	101183457	101183521	peak699	17	+	1.8e-07	17	1	chr11	101177526	101184851	Psme3	+
chr11	101184715	101184788	peak700	44	+	0	44	2	chr11	101177526	101184851	Psme3	+
chr11	101321160	101321247	peak701	11	-	4.93e-05	15	0	chr11	101320061	101327513	Vat1	-
chr11	101321160	101321247	peak701	11	-	4.93e-05	15	0	chr11	74879408	115384530	Mir684-1	-
chr11	101507044	101507197	peak705	172	-	3.98e-05	1217	157	chr11	74879408	115384530	Mir684-1	-
chr11	101507096	101507263	peak706	13	-	7.95e-06	1105	147	chr11	74879408	115384530	Mir684-1	-
chr11	101878116	101878168	peak708	10	-	0.000119318	10	1	chr11	101860966	101888269	Mpp3	-
chr11	101878116	101878168	peak708	10	-	0.000119318	10	1	chr11	74879408	115384530	Mir684-1	-
chr11	102151942	102152008	peak709	10	-	0.000119318	11	0	chr11	102150613	102157943	Atxn7l3	-
chr11	102151942	102152008	peak709	10	-	0.000119318	11	0	chr11	74879408	115384530	Mir684-1	-
chr11	102264737	102264805	peak710	9	-	0.000281117	9	0	chr11	102264294	102268831	Slc25a39	-
chr11	102264737	102264805	peak710	9	-	0.000281117	9	0	chr11	74879408	115384530	Mir684-1	-
chr11	102310056	102310107	peak711	17	-	1.8e-07	17	1	chr11	74879408	115384530	Mir684-1	-
chr11	102537043	102537122	peak714	14	+	3.15e-06	18	0	chr11	102526898	102543552	Meioc	+
chr11	102541225	102541301	peak715	10	+	0.000119318	11	0	chr11	102526898	102543552	Meioc	+
chr11	102542834	102542923	peak716	13	+	7.95e-06	24	0	chr11	102526898	102543552	Meioc	+
chr11	102699845	102699924	peak717	11	-	4.93e-05	11	0	chr11	102699785	102742289	Eftud2	-
chr11	102699845	102699924	peak717	11	-	4.93e-05	11	0	chr11	74879408	115384530	Mir684-1	-
chr11	102929694	102929748	peak718	9	+	0.000281117	9	0	chr11	102889856	102930222	Nmt1	+
chr11	102978366	102978523	peak719	12	+	2e-05	25	1	chr11	102977638	102981038	Hexim1	+
chr11	103846184	103846289	peak722	9	+	0.000281117	10	0	chr11	103828038	103846664	Arf2	+
chr11	103934287	103934430	peak723	15	-	1.22e-06	40	1	chr11	74879408	115384530	Mir684-1	-
chr11	103934329	103934477	peak724	16	-	4.69e-07	40	1	chr11	74879408	115384530	Mir684-1	-
chr11	104195106	104195169	peak725	11	-	4.93e-05	11	0	chr11	104194814	104330757	Kansl1	-
chr11	104195106	104195169	peak725	11	-	4.93e-05	11	0	chr11	74879408	115384530	Mir684-1	-
chr11	104195329	104195406	peak726	12	-	2e-05	24	0	chr11	104194814	104330757	Kansl1	-
chr11	104195329	104195406	peak726	12	-	2e-05	24	0	chr11	74879408	115384530	Mir684-1	-
chr11	104195847	104195931	peak727	10	-	0.000119318	14	0	chr11	104194814	104330757	Kansl1	-
chr11	104195847	104195931	peak727	10	-	0.000119318	14	0	chr11	74879408	115384530	Mir684-1	-
chr11	104240036	104240131	peak728	10	-	0.000119318	11	2	chr11	104194814	104330757	Kansl1	-
chr11	104240036	104240131	peak728	10	-	0.000119318	11	2	chr11	74879408	115384530	Mir684-1	-
chr11	104285399	104285502	peak729	10	-	0.000119318	12	0	chr11	104194814	104330757	Kansl1	-
chr11	104285399	104285502	peak729	10	-	0.000119318	12	0	chr11	74879408	115384530	Mir684-1	-
chr11	104298294	104298392	peak730	10	-	0.000119318	11	0	chr11	104194814	104330757	Kansl1	-
chr11	104298294	104298392	peak730	10	-	0.000119318	11	0	chr11	74879408	115384530	Mir684-1	-
chr11	104326728	104326798	peak731	10	-	0.000119318	13	0	chr11	104194814	104330757	Kansl1	-
chr11	104326728	104326798	peak731	10	-	0.000119318	13	0	chr11	74879408	115384530	Mir684-1	-
chr11	104429122	104429175	peak732	34	+	7.9e-15	34	4	chr11	104411976	104448529	Myl4	+
chr11	105785395	105785469	peak734	9	+	0.000281117	9	0	chr11	105451299	105790617	Tanc2	+
chr11	105789857	105789935	peak735	12	+	2e-05	15	0	chr11	105451299	105790617	Tanc2	+
chr11	105916173	105916238	peak736	9	+	0.000281117	14	2	chr11	105898185	105920637	Dcaf7	+
chr11	105918995	105919062	peak737	12	+	2e-05	12	0	chr11	105898185	105920637	Dcaf7	+
chr11	106063751	106063839	peak738	10	-	0.000119318	10	0	chr11	106060669	106077681	Ccdc47	-
chr11	106063751	106063839	peak738	10	-	0.000119318	10	0	chr11	74879408	115384530	Mir684-1	-
chr11	106085467	106085554	peak739	9	+	0.000281117	13	0	chr11	106078239	106110454	Ddx42	+
chr11	106123935	106123997	peak740	9	+	0.000281117	9	0	chr11	106117498	106124426	Psmc5	+
chr11	106362277	106362382	peak741	15	+	1.33e-05	265	17	chr11	106362304	106362377	Snord104	+
chr11	106362277	106362382	peak741	15	+	1.33e-05	265	17	chr11	106362228	106362525	Gm36220	+
chr11	106645270	106645359	peak744	13	-	7.95e-06	27	0	chr11	106641668	106650499	Ddx5	-
chr11	106645270	106645359	peak744	13	-	7.95e-06	27	0	chr11	74879408	115384530	Mir684-1	-
chr11	106647420	106647476	peak745	13	-	7.95e-06	13	1	chr11	106641668	106650499	Ddx5	-
chr11	106647420	106647476	peak745	13	-	7.95e-06	13	1	chr11	74879408	115384530	Mir684-1	-
chr11	106649620	106649757	peak746	19	-	2.59e-08	38	3	chr11	106641668	106650499	Ddx5	-
chr11	106649620	106649757	peak746	19	-	2.59e-08	38	3	chr11	74879408	115384530	Mir684-1	-
chr11	106873791	106873845	peak748	39	-	0	39	11	chr11	74879408	115384530	Mir684-1	-
chr11	106878804	106878905	peak751	9	-	0.000281117	9	0	chr11	74879408	115384530	Mir684-1	-
chr11	107655443	107655498	peak753	20	-	9.75e-09	20	1	chr11	107593670	107656020	Cacng4	-
chr11	107655443	107655498	peak753	20	-	9.75e-09	20	1	chr11	74879408	115384530	Mir684-1	-
chr11	108873119	108873236	peak756	171	-	0	887	90	chr11	74879408	115384530	Mir684-1	-
chr11	108873163	108873311	peak757	533	-	0	900	91	chr11	74879408	115384530	Mir684-1	-
chr11	108873210	108873366	peak758	10	-	0.000119318	721	72	chr11	74879408	115384530	Mir684-1	-
chr11	109361703	109361755	peak759	9	+	0.000281117	9	11	chr11	109334687	109434643	Arsg	+
chr11	109435895	109435947	peak760	9	-	0.000281117	9	2	chr11	109434834	109472703	Wipi1	-
chr11	109435895	109435947	peak760	9	-	0.000281117	9	2	chr11	74879408	115384530	Mir684-1	-
chr11	113137397	113137449	peak761	9	-	0.000281117	9	1	chr11	113106168	113511406	Slc39a11	-
chr11	113137397	113137449	peak761	9	-	0.000281117	9	1	chr11	74879408	115384530	Mir684-1	-
chr11	114364986	114365038	peak762	9	-	0.000281117	9	1	chr11	74879408	115384530	Mir684-1	-
chr11	115274615	115274720	peak763	10	-	0.000119318	14	1	chr11	74879408	115384530	Mir684-1	-
chr11	115384738	115384872	peak764	13	-	7.95e-06	25	0	chr11	115384422	115397544	Sumo2	-
chr11	115505581	115505670	peak765	14	-	3.15e-06	14	0	chr11	115505358	115569911	Grb2	-
chr11	115885720	115885841	peak766	9	-	0.000281117	29	0	chr11	115883274	115885818	H3f3b	-
chr11	116090722	116090852	peak767	9	-	0.000281117	10	0	chr11	116081872	116099405	Evpl	-
chr11	116533792	116533893	peak768	12	+	2e-05	18	0	chr11	116532973	116537112	Snhg16	+
chr11	116533792	116533893	peak768	12	+	2e-05	18	0	chr11	116533818	116533896	Snord1c	+
chr11	116535433	116535541	peak769	10	+	0.000119318	44	4	chr11	116535460	116535537	Snord1b	+
chr11	116535433	116535541	peak769	10	+	0.000119318	44	4	chr11	116532973	116537112	Snhg16	+
chr11	116711522	116711640	peak770	16	-	4.69e-07	33	0	chr11	116711210	116714408	Srsf2	-
chr11	116711816	116711946	peak771	13	-	7.95e-06	30	2	chr11	116711210	116714408	Srsf2	-
chr11	116713411	116713546	peak772	18	-	6.86e-08	42	6	chr11	116711210	116714408	Srsf2	-
chr11	116714095	116714216	peak773	10	-	0.000119318	52	0	chr11	116711210	116714408	Srsf2	-
chr11	11702421	11702519	peak774	10	-	0.000119318	11	0	chr11	11700290	11708965	Fignl1	-
chr11	117582617	117582713	peak777	15	+	1.22e-06	15	0	chr11	117515602	117624753	Tnrc6c	+
chr11	117585939	117586035	peak778	10	+	0.000119318	15	0	chr11	117515602	117624753	Tnrc6c	+
chr11	117586608	117586723	peak779	9	+	0.000281117	11	0	chr11	117515602	117624753	Tnrc6c	+
chr11	119464945	119465053	peak783	14	+	3.15e-06	23	0	chr11	119464218	119760905	Rptor	+
chr11	119688910	119688964	peak784	11	-	4.93e-05	11	0	chr11	119682124	119695679	Rptoros	-
chr11	119754508	119754558	peak785	54	+	0	56	2	chr11	119743602	119790231	Mir5098	+
chr11	119754508	119754558	peak785	54	+	0	56	2	chr11	119464218	119760905	Rptor	+
chr11	120095087	120095138	peak786	15	+	1.22e-06	15	0	chr11	120094260	120153611	Bahcc1	+
chr11	120243587	120243712	peak788	10	-	0.000119318	15	0	chr11	120241111	120299014	Nploc4	-
chr11	120274977	120275053	peak789	18	-	6.86e-08	19	0	chr11	120241111	120299014	Nploc4	-
chr11	120404675	120404742	peak790	16	-	4.69e-07	21	0	chr11	120404201	120411041	Mcrip1	-
chr11	120439442	120439554	peak791	11	-	4.93e-05	16	0	chr11	120439412	120442938	Arhgdia	-
chr11	120439716	120439888	peak792	9	-	0.000281117	27	1	chr11	120439412	120442938	Arhgdia	-
chr11	120668410	120668488	peak794	10	-	0.000119318	17	0	chr11	120667271	120685861	Fasn	-
chr11	120670211	120670269	peak795	14	-	3.15e-06	14	0	chr11	120667271	120685861	Fasn	-
chr11	120676462	120676561	peak796	12	-	2e-05	18	1	chr11	120667271	120685861	Fasn	-
chr11	120677627	120677722	peak797	13	-	7.95e-06	13	1	chr11	120667271	120685861	Fasn	-
chr11	120679444	120679508	peak798	9	-	0.000281117	13	0	chr11	120667271	120685861	Fasn	-
chr11	120679745	120679808	peak799	13	-	7.95e-06	14	0	chr11	120667271	120685861	Fasn	-
chr11	120682212	120682273	peak800	10	-	0.000119318	12	0	chr11	120667271	120685861	Fasn	-
chr11	120829402	120829481	peak801	23	-	5.13e-10	23	1	chr11	120823054	120852647	Csnk1d	-
chr11	120844583	120844689	peak802	9	-	0.000281117	12	0	chr11	120823054	120852647	Csnk1d	-
chr11	121008544	121008652	peak803	13	+	7.95e-06	23	0	chr11	121007456	121009627	Tex19.1	+
chr11	121478693	121478751	peak804	10	-	0.000119318	10	0	chr11	121477521	121534465	B3gntl1	-
chr11	17098768	17098875	peak807	13	+	7.95e-06	14	0	chr11	17059300	17100383	Ppp3r1	+
chr11	20548425	20548488	peak811	10	+	0.000119318	10	0	chr11	20443168	20553026	Sertad2	+
chr11	22901599	22901687	peak816	14	+	3.15e-06	15	0	chr11	22890592	22903336	Cct4	+
chr11	23243490	23243598	peak817	9	+	0.000281117	26	0	chr11	23206894	23390560	Usp34	+
chr11	23264193	23264301	peak818	31	+	1.7e-13	46	0	chr11	23206894	23390560	Usp34	+
chr11	23273293	23273363	peak819	14	+	3.15e-06	14	0	chr11	23206894	23390560	Usp34	+
chr11	23288643	23288739	peak820	11	+	4.93e-05	17	0	chr11	23206894	23390560	Usp34	+
chr11	23293774	23293858	peak821	14	+	3.15e-06	48	0	chr11	23206894	23390560	Usp34	+
chr11	23293776	23293896	peak822	33	+	2.22e-14	52	0	chr11	23206894	23390560	Usp34	+
chr11	23312164	23312250	peak823	16	+	4.69e-07	34	0	chr11	23206894	23390560	Usp34	+
chr11	23318972	23319131	peak824	10.5	+	8.43e-05	35	1	chr11	23206894	23390560	Usp34	+
chr11	23332231	23332296	peak825	23	+	5.13e-10	26	4	chr11	23206894	23390560	Usp34	+
chr11	23341069	23341181	peak826	11	+	4.93e-05	43	1	chr11	23206894	23390560	Usp34	+
chr11	23354578	23354674	peak827	28	+	3.48e-12	30	0	chr11	23206894	23390560	Usp34	+
chr11	23364675	23364769	peak828	14	+	3.15e-06	20	0	chr11	23206894	23390560	Usp34	+
chr11	23367213	23367301	peak829	40	+	0	50	0	chr11	23206894	23390560	Usp34	+
chr11	23374249	23374334	peak830	10	+	0.000119318	11	0	chr11	23206894	23390560	Usp34	+
chr11	23384068	23384152	peak831	17	+	1.8e-07	18	2	chr11	23206894	23390560	Usp34	+
chr11	23388215	23388287	peak832	12	+	2e-05	12	0	chr11	23206894	23390560	Usp34	+
chr11	23637188	23637281	peak833	27	-	9.54e-12	42	0	chr11	23636849	23670969	Rel	-
chr11	23640237	23640327	peak834	15	-	1.22e-06	19	0	chr11	23636849	23670969	Rel	-
chr11	23640683	23640767	peak835	11	-	4.93e-05	13	0	chr11	23636849	23670969	Rel	-
chr11	25903461	25903511	peak838	14	-	3.15e-06	14	0	chr11	25516845	26110576	5730522E02Rik	-
chr11	29088280	29088359	peak840	9	+	0.000281117	9	0	chr11	29072975	29120797	Ppp4r3b	+
chr11	29353083	29353204	peak841	22	+	1.37e-09	33	0	chr11	29273657	29410808	Ccdc88a	+
chr11	29446714	29446776	peak842	17	-	1.8e-07	20	0	chr11	29445841	29448040	Rps27a	-
chr11	29611655	29611712	peak843	12	+	2e-05	12	2	chr11	29592897	29644414	Rtn4	+
chr11	30000460	30000526	peak844	9	-	0.000281117	9	0	chr11	29999394	30119772	Sptbn1	-
chr11	30042172	30042275	peak845	9	-	0.000281117	11	3	chr11	29999394	30119772	Sptbn1	-
chr11	30044108	30044177	peak846	12	-	2e-05	12	2	chr11	29999394	30119772	Sptbn1	-
chr11	3050698	3050779	peak847	9	-	0.000281117	19	0	chr11	3031852	3100655	Sfi1	-
chr11	30672058	30672147	peak848	11	+	4.93e-05	17	0	chr11	30671774	30780361	Psme4	+
chr11	30691126	30691236	peak849	13	+	7.95e-06	15	0	chr11	30671774	30780361	Psme4	+
chr11	31772290	31772391	peak850	11	+	4.93e-05	29	0	chr11	31770939	31835635	Cpeb4	+
chr11	31772290	31772421	peak851	26	+	2.59e-11	39	0	chr11	31770939	31835635	Cpeb4	+
chr11	31772764	31772833	peak852	17	+	1.8e-07	21	0	chr11	31770939	31835635	Cpeb4	+
chr11	31808811	31808882	peak853	10	+	0.000119318	10	0	chr11	31770939	31835635	Cpeb4	+
chr11	31830021	31830122	peak854	17	+	1.8e-07	29	0	chr11	31770939	31835635	Cpeb4	+
chr11	31832668	31832746	peak855	10	+	0.000119318	12	0	chr11	31770939	31835635	Cpeb4	+
chr11	33062987	33063111	peak856	30	-	4.65e-13	111	3	chr11	33052497	33063206	Npm1	-
chr11	33654925	33655028	peak857	40	-	0	40	6	chr11	33529340	33893193	Kcnip1	-
chr11	3547302	3547393	peak858	9	-	0.000281117	14	0	chr11	3539787	3548817	Tug1	-
chr11	3549892	3549976	peak860	9	+	0.000281117	9	0	chr11	3549439	3590480	Morc2a	+
chr11	35591144	35591255	peak861	23	+	5.13e-10	54	0	chr11	35582996	35604787	Pank3	+
chr11	35598877	35598960	peak862	11	+	0.000144534	42	0	chr11	35582996	35604787	Pank3	+
chr11	35600479	35600619	peak863	10	+	0.000119318	51	2	chr11	35582996	35604787	Pank3	+
chr11	35601385	35601490	peak864	20	+	9.75e-09	76	2	chr11	35582996	35604787	Pank3	+
chr11	35602736	35602826	peak865	16	+	4.69e-07	25	0	chr11	35582996	35604787	Pank3	+
chr11	35603016	35603103	peak866	15	+	1.22e-06	22	3	chr11	35582996	35604787	Pank3	+
chr11	35603035	35603145	peak867	41	+	0	57	4	chr11	35582996	35604787	Pank3	+
chr11	35603424	35603513	peak868	14	+	2.47e-05	45	0	chr11	35582996	35604787	Pank3	+
chr11	35604310	35604395	peak869	37	+	6.82e-17	43	0	chr11	35582996	35604787	Pank3	+
chr11	3572279	3572375	peak870	20	+	9.75e-09	23	0	chr11	3549439	3590480	Morc2a	+
chr11	3589775	3589881	peak872	18	+	6.86e-08	27	0	chr11	3549439	3590480	Morc2a	+
chr11	3590031	3590132	peak873	9	+	0.000281117	21	0	chr11	3549439	3590480	Morc2a	+
chr11	3590140	3590208	peak874	10	+	0.000119318	10	0	chr11	3549439	3590480	Morc2a	+
chr11	40567465	40567560	peak877	12	-	2e-05	12	1	chr11	40562053	40568788	Ccng1	-
chr11	43604371	43604421	peak884	9	-	0.000281117	9	2	chr11	43588106	43714739	Adra1b	-
chr11	4381766	4381843	peak885	9	-	0.000281117	11	0	chr11	4380870	4494818	Mtmr3	-
chr11	4382310	4382401	peak886	21	-	3.66e-09	21	0	chr11	4380870	4494818	Mtmr3	-
chr11	4387233	4387333	peak887	9	-	0.000281117	11	0	chr11	4380870	4494818	Mtmr3	-
chr11	4391100	4391168	peak888	16	-	4.69e-07	16	0	chr11	4380870	4494818	Mtmr3	-
chr11	4398946	4399028	peak889	9	-	0.000281117	13	0	chr11	4380870	4494818	Mtmr3	-
chr11	48614337	48614438	peak891	101.5	+	3.43e-08	323	25	chr11	48613861	48619743	Rack1	+
chr11	48615519	48615609	peak892	56	+	0	61	4	chr11	48613861	48619743	Rack1	+
chr11	48615519	48615609	peak892	56	+	0	61	4	chr11	48615534	48615611	Snord96a	+
chr11	48616611	48616710	peak893	77.6667	+	3.98e-05	428	20	chr11	48613861	48619743	Rack1	+
chr11	48616611	48616710	peak893	77.6667	+	3.98e-05	428	20	chr11	48616640	48616708	Snord95	+
chr11	48622584	48622662	peak894	18	-	6.86e-08	19	1	chr11	48619905	48630893	Trim41	-
chr11	49488710	49488829	peak905	11	-	4.93e-05	25	0	chr11	49484998	49526224	Cnot6	-
chr11	49488726	49488845	peak906	9	-	0.000281117	25	0	chr11	49484998	49526224	Cnot6	-
chr11	49673344	49673443	peak907	13	+	7.95e-06	16	1	chr11	49660252	49699923	Mapk9	+
chr11	4979864	4979934	peak908	12	-	2e-05	12	0	chr11	4969689	4999099	Ewsr1	-
chr11	50108795	50108910	peak909	9	-	0.000281117	22	2	chr11	50107458	50139175	Canx	-
chr11	50109685	50109790	peak910	11	-	4.93e-05	14	0	chr11	50107458	50139175	Canx	-
chr11	50111616	50111700	peak911	11	-	4.93e-05	19	2	chr11	50107458	50139175	Canx	-
chr11	50121808	50121905	peak912	15	-	1.22e-06	21	0	chr11	50107458	50139175	Canx	-
chr11	50194704	50194790	peak913	18	+	6.86e-08	20	0	chr11	50190491	50200030	Hnrnph1	+
chr11	51551275	51551389	peak914	72	-	0.000140558	179	5	chr11	51505764	51570336	Sec24a	-
chr11	51552227	51552310	peak915	9	-	0.000281117	10	0	chr11	51505764	51570336	Sec24a	-
chr11	52059605	52059690	peak916	10	+	0.000119318	18	0	chr11	52045496	52060360	Skp1	+
chr11	52059915	52060002	peak917	15	+	1.22e-06	15	0	chr11	52045496	52060360	Skp1	+
chr11	52074388	52074437	peak918	14	-	3.15e-06	14	0	chr11	52065784	52096516	Tcf7	-
chr11	53113824	53113938	peak919	9	-	0.000281117	11	1	chr11	53073315	53113981	Hspa4	-
chr11	53231050	53231127	peak920	9	+	0.000281117	15	0	chr11	53164268	53235332	Aff4	+
chr11	53233551	53233640	peak921	13	+	7.95e-06	13	0	chr11	53164268	53235332	Aff4	+
chr11	54531934	54532091	peak922	9	-	0.000281117	19	0	chr11	54530916	54601205	Cdc42se2	-
chr11	54532427	54532501	peak923	10	-	0.000119318	12	0	chr11	54530916	54601205	Cdc42se2	-
chr11	54532976	54533086	peak924	16	-	4.69e-07	27	0	chr11	54530916	54601205	Cdc42se2	-
chr11	55352089	55352138	peak928	11	-	4.93e-05	11	0	chr11	55327740	55421700	Glra1	-
chr11	5566410	5566461	peak930	27	+	9.54e-12	27	5	chr11	5469686	5589620	Ankrd36	+
chr11	58107669	58107719	peak933	34	+	7.9e-15	35	3	chr11	58088329	58107792	4930438A08Rik	+
chr11	58464140	58464230	peak938	9	+	0.000281117	19	3	chr11	58453966	58465906	Trim58	+
chr11	58683368	58683418	peak939	18	+	2.39e-07	36	8	chr11	58680741	58697840	2810021J22Rik	+
chr11	58768262	58768357	peak940	28	+	3.48e-12	62	3	chr11	58768186	58768694	H2aw	+
chr11	58768491	58768648	peak941	43	+	0	66	13	chr11	58768186	58768694	H2aw	+
chr11	58775351	58775482	peak942	12	+	2e-05	43	2	chr11	58775212	58775775	H3f4	+
chr11	58775381	58775550	peak943	26	+	0.000140558	103	5	chr11	58775212	58775775	H3f4	+
chr11	58775447	58775625	peak944	12	+	2e-05	110	3	chr11	58775212	58775775	H3f4	+
chr11	58775579	58775685	peak945	13	+	7.95e-06	58	2	chr11	58775212	58775775	H3f4	+
chr11	58775693	58775774	peak946	42	+	0	117	2	chr11	58775212	58775775	H3f4	+
chr11	58997394	58997488	peak947	12	-	2e-05	12	1	chr11	58997356	59005454	Guk1	-
chr11	59025007	59025087	peak948	12	-	2e-05	12	0	chr11	59024913	59041769	Arf1	-
chr11	59477033	59477107	peak949	9	+	0.000281117	9	0	chr11	59475996	59594364	Mprip	+
chr11	60048069	60048119	peak950	13	-	7.95e-06	13	0	chr11	60040215	60166407	Tom1l2	-
chr11	60257536	60257595	peak951	9	+	0.000281117	10	0	chr11	60230646	60258779	Gid4	+
chr11	60313359	60313409	peak952	12	+	2e-05	12	0	chr11	60282840	60341870	Myo15	+
chr11	60351711	60351843	peak953	10	+	0.000119318	29	2	chr11	60351184	60372014	Alkbh5	+
chr11	60367874	60367968	peak954	9	+	0.000281117	30	2	chr11	60351184	60372014	Alkbh5	+
chr11	60368249	60368367	peak955	16	+	4.69e-07	21	2	chr11	60351184	60372014	Alkbh5	+
chr11	60368466	60368639	peak956	16	+	4.69e-07	58	0	chr11	60351184	60372014	Alkbh5	+
chr11	60368810	60368866	peak957	11	+	4.93e-05	16	3	chr11	60351184	60372014	Alkbh5	+
chr11	60369843	60369921	peak958	9	+	0.000281117	9	0	chr11	60351184	60372014	Alkbh5	+
chr11	60371733	60371798	peak959	13	+	7.95e-06	13	1	chr11	60351184	60372014	Alkbh5	+
chr11	60563007	60563092	peak960	9	-	0.000281117	11	0	chr11	60551710	60590867	Top3a	-
chr11	60611033	60611101	peak961	16	-	4.69e-07	22	2	chr11	60602398	60624767	Shmt1	-
chr11	60966112	60966178	peak962	9	-	0.000281117	12	0	chr11	60965282	60988561	Usp22	-
chr11	60966193	60966294	peak963	9	-	0.000281117	18	0	chr11	60965282	60988561	Usp22	-
chr11	60967231	60967333	peak964	23	-	5.13e-10	30	0	chr11	60965282	60988561	Usp22	-
chr11	60967539	60967623	peak965	17	-	1.8e-07	20	1	chr11	60965282	60988561	Usp22	-
chr11	60967899	60968026	peak966	16	-	4.69e-07	33	2	chr11	60965282	60988561	Usp22	-
chr11	61303726	61303821	peak968	9	-	0.000281117	9	0	chr11	61302313	61307768	Mapk7	-
chr11	61386180	61386261	peak969	10	-	0.000119318	10	0	chr11	61329384	61393189	Epn2	-
chr11	62090841	62090943	peak971	9	-	0.000281117	9	0	chr11	62080725	62094897	Zswim7	-
chr11	62365719	62365845	peak972	14	+	9.39e-05	77	1	chr11	62364672	62366715	Ubb	+
chr11	62365766	62365890	peak973	15	+	1.22e-06	94	1	chr11	62364672	62366715	Ubb	+
chr11	62365947	62366047	peak974	15	+	1.22e-06	65	1	chr11	62364672	62366715	Ubb	+
chr11	62365947	62366056	peak975	41	+	0	65	1	chr11	62364672	62366715	Ubb	+
chr11	62366175	62366301	peak976	21.5	+	0.000140558	71	4	chr11	62364672	62366715	Ubb	+
chr11	62366222	62366346	peak977	12	+	2e-05	88	4	chr11	62364672	62366715	Ubb	+
chr11	62366419	62366476	peak978	10	+	0.000119318	11	2	chr11	62364672	62366715	Ubb	+
chr11	62366432	62366506	peak979	9	+	0.000281117	29	2	chr11	62364672	62366715	Ubb	+
chr11	62366569	62366643	peak980	14	+	3.15e-06	15	2	chr11	62364672	62366715	Ubb	+
chr11	62416557	62416657	peak982	161.5	+	2.33e-13	656	69	chr11	62416587	62416650	Snord49b	+
chr11	62416557	62416657	peak982	161.5	+	2.33e-13	656	69	chr11	62416378	62418308	2410006H16Rik	+
chr11	62416920	62417028	peak983	193	+	0	2281	156	chr11	62416961	62417023	Snord49a	+
chr11	62416920	62417028	peak983	193	+	0	2281	156	chr11	62416378	62418308	2410006H16Rik	+
chr11	62417984	62418089	peak984	589	+	0	1016	53	chr11	62416378	62418308	2410006H16Rik	+
chr11	62417984	62418089	peak984	589	+	0	1016	53	chr11	62418031	62418088	Snord65	+
chr11	6255674	6255738	peak985	12	+	2e-05	12	0	chr11	6191599	6259097	Ogdh	+
chr11	6375672	6375740	peak989	10	-	0.000119318	13	0	chr11	6367601	6376079	Purb	-
chr11	6428035	6428185	peak990	15	-	1.22e-06	50	8	chr11	6425593	6428763	Snhg15	-
chr11	6428088	6428197	peak991	10	-	0.000119318	45	8	chr11	6425593	6428763	Snhg15	-
chr11	6485232	6485282	peak992	22	+	1.37e-09	22	6	chr11	6446889	6496764	Ccm2	+
chr11	6520313	6520477	peak993	22	-	1.37e-09	41	1	chr11	6520321	6520422	Snora5c	-
chr11	6520313	6520477	peak993	22	-	1.37e-09	41	1	chr11	6515600	6526070	Tbrg4	-
chr11	68302574	68302627	peak996	194	+	0	194	13	chr11	68245626	68311348	Pik3r5	+
chr11	68801111	68801198	peak997	16	-	4.69e-07	20	2	chr11	68799202	68821962	Pfas	-
chr11	68886897	68887000	peak1011	39	+	0	513	31	chr11	68886927	68887064	Snord118	+
chr11	68886917	68887083	peak1012	1039.5	+	2.98e-05	8009	814	chr11	68886927	68887064	Snord118	+
chr11	69173727	69173828	peak1019	9	-	0.000281117	10	5	chr11	69156774	69182928	Chd3	-
chr11	69177150	69177259	peak1020	12	-	2e-05	17	1	chr11	69156774	69182928	Chd3	-
chr11	69219088	69219190	peak1021	12	-	2e-05	16	2	chr11	69212015	69229696	Kdm6b	-
chr11	69481332	69481440	peak1022	41	-	0	277	17	chr11	69480437	69485925	Eif4a1	-
chr11	69481332	69481462	peak1023	9	-	0.000281117	279	17	chr11	69480437	69485925	Eif4a1	-
chr11	69481921	69481983	peak1024	19	-	2.59e-08	19	1	chr11	69480437	69485925	Eif4a1	-
chr11	69482317	69482456	peak1025	159	-	0	278	9	chr11	69480437	69485925	Eif4a1	-
chr11	69482352	69482501	peak1026	12	-	2e-05	296	11	chr11	69480437	69485925	Eif4a1	-
chr11	69482399	69482528	peak1027	39	-	4.87e-09	149	5	chr11	69480437	69485925	Eif4a1	-
chr11	69483113	69483260	peak1028	45.5	-	3.43e-08	595	25	chr11	69480437	69485925	Eif4a1	-
chr11	69547619	69547750	peak1029	10	-	0.000119318	39	1	chr11	69547500	69572135	Polr2a	-
chr11	69547981	69548046	peak1030	9	-	0.000281117	11	4	chr11	69547500	69572135	Polr2a	-
chr11	69548883	69548983	peak1031	11	-	4.93e-05	26	1	chr11	69547500	69572135	Polr2a	-
chr11	69550300	69550405	peak1032	19	-	2.59e-08	28	1	chr11	69547500	69572135	Polr2a	-
chr11	69554525	69554626	peak1033	11	-	4.93e-05	22	0	chr11	69547500	69572135	Polr2a	-
chr11	69555151	69555269	peak1034	10.5	-	8.43e-05	77	7	chr11	69547500	69572135	Polr2a	-
chr11	69555168	69555277	peak1035	13	-	7.95e-06	77	7	chr11	69547500	69572135	Polr2a	-
chr11	69557648	69557722	peak1036	10	-	0.000119318	10	0	chr11	69547500	69572135	Polr2a	-
chr11	69559604	69559670	peak1037	10	-	0.000119318	12	0	chr11	69547500	69572135	Polr2a	-
chr11	69571788	69571877	peak1038	18	-	6.86e-08	39	3	chr11	69547500	69572135	Polr2a	-
chr11	69571788	69571893	peak1039	15	-	1.22e-06	47	3	chr11	69547500	69572135	Polr2a	-
chr11	69571871	69571972	peak1040	10	-	0.000119318	29	9	chr11	69547500	69572135	Polr2a	-
chr11	69571946	69572060	peak1041	12.5	-	1.4e-05	45	8	chr11	69547500	69572135	Polr2a	-
chr11	69617740	69617789	peak1042	11	+	4.93e-05	11	0	chr11	69617170	69619540	G630025P09Rik	+
chr11	69719828	69719901	peak1043	9	+	0.000281117	12	0	chr11	69715317	69727326	Neurl4	+
chr11	69731110	69731222	peak1044	9	-	0.000281117	14	2	chr11	69730213	69735460	Eif5a	-
chr11	69750716	69750806	peak1045	11	+	4.93e-05	12	1	chr11	69749400	69755105	Ybx2	+
chr11	70464245	70464349	peak1047	16	+	4.69e-07	16	1	chr11	70460736	70464916	Rnf167	+
chr11	70512029	70512111	peak1048	10	-	0.000119318	10	1	chr11	70501862	70513657	Inca1	-
chr11	72504350	72504469	peak1049	10	+	0.000119318	10	0	chr11	72503503	72585648	Ankfy1	+
chr11	74502482	74502563	peak1052	23	-	5.13e-10	26	0	chr11	74487450	74537886	Pafah1b1	-
chr11	74718908	74719010	peak1053	17	+	1.8e-07	97	7	chr11	74718947	74719007	Snord91a	+
chr11	74718908	74719010	peak1053	17	+	1.8e-07	97	7	chr11	74711581	74722842	Tsr1	+
chr11	74718908	74719010	peak1054	34	+	7.9e-15	97	7	chr11	74718947	74719007	Snord91a	+
chr11	74718908	74719010	peak1054	34	+	7.9e-15	97	7	chr11	74711581	74722842	Tsr1	+
chr11	75300307	75300430	peak1055	11	+	4.93e-05	19	0	chr11	75300278	75322949	Prpf8	+
chr11	75300528	75300610	peak1056	9	+	0.000281117	16	0	chr11	75300278	75322949	Prpf8	+
chr11	75304145	75304230	peak1057	13	+	7.95e-06	15	1	chr11	75300278	75322949	Prpf8	+
chr11	75304345	75304430	peak1058	9	+	0.000281117	19	1	chr11	75300278	75322949	Prpf8	+
chr11	75305590	75305655	peak1059	9	+	0.000281117	19	1	chr11	75300278	75322949	Prpf8	+
chr11	75307730	75307801	peak1060	11	+	4.93e-05	16	0	chr11	75300278	75322949	Prpf8	+
chr11	75309928	75310043	peak1061	12	+	2e-05	16	0	chr11	75300278	75322949	Prpf8	+
chr11	75322698	75322766	peak1062	9	+	0.000281117	9	1	chr11	75300278	75322949	Prpf8	+
chr11	75322802	75322928	peak1063	31	+	1.7e-13	39	0	chr11	75300278	75322949	Prpf8	+
chr11	75416894	75416983	peak1064	9	+	0.000281117	11	0	chr11	75401580	75442306	Pitpna	+
chr11	75546424	75546581	peak1065	22	+	1.37e-09	41	7	chr11	75546388	75579343	Ywhae	+
chr11	75552311	75552387	peak1066	20	+	9.75e-09	20	0	chr11	75546388	75579343	Ywhae	+
chr11	75578162	75578264	peak1067	9	+	0.000281117	9	0	chr11	75546388	75579343	Ywhae	+
chr11	75578703	75578835	peak1068	11	+	4.93e-05	27	0	chr11	75546388	75579343	Ywhae	+
chr11	76593206	76593290	peak1070	16	-	4.69e-07	22	0	chr11	76590709	76660510	Cpd	-
chr11	76593206	76593290	peak1070	16	-	4.69e-07	22	0	chr11	74879408	115384530	Mir684-1	-
chr11	76769273	76769324	peak1071	10	-	0.000119318	10	12	chr11	74879408	115384530	Mir684-1	-
chr11	77106921	77107070	peak1072	28	+	3.48e-12	37	2	chr11	77029926	77273721	Ssh2	+
chr11	77107421	77107549	peak1073	23	+	5.13e-10	35	23	chr11	77029926	77273721	Ssh2	+
chr11	77269313	77269409	peak1074	18	+	6.86e-08	25	0	chr11	77029926	77273721	Ssh2	+
chr11	77270357	77270432	peak1075	9	+	0.000281117	9	0	chr11	77029926	77273721	Ssh2	+
chr11	77270972	77271034	peak1076	21	+	3.66e-09	21	0	chr11	77029926	77273721	Ssh2	+
chr11	77272147	77272256	peak1077	13	+	7.95e-06	27	0	chr11	77029926	77273721	Ssh2	+
chr11	77343876	77343979	peak1078	13	-	7.95e-06	26	0	chr11	77342663	77421317	Taok1	-
chr11	77343876	77343979	peak1078	13	-	7.95e-06	26	0	chr11	74879408	115384530	Mir684-1	-
chr11	77344378	77344459	peak1079	10	-	0.000119318	11	0	chr11	77342663	77421317	Taok1	-
chr11	77344378	77344459	peak1079	10	-	0.000119318	11	0	chr11	74879408	115384530	Mir684-1	-
chr11	77345104	77345176	peak1080	9	-	0.000281117	9	0	chr11	77342663	77421317	Taok1	-
chr11	77345104	77345176	peak1080	9	-	0.000281117	9	0	chr11	74879408	115384530	Mir684-1	-
chr11	77345273	77345350	peak1081	14	-	3.15e-06	20	1	chr11	77342663	77421317	Taok1	-
chr11	77345273	77345350	peak1081	14	-	3.15e-06	20	1	chr11	74879408	115384530	Mir684-1	-
chr11	77346216	77346306	peak1082	11	-	4.93e-05	13	0	chr11	77342663	77421317	Taok1	-
chr11	77346216	77346306	peak1082	11	-	4.93e-05	13	0	chr11	74879408	115384530	Mir684-1	-
chr11	77347009	77347160	peak1083	12	-	2e-05	36	1	chr11	77342663	77421317	Taok1	-
chr11	77347009	77347160	peak1083	12	-	2e-05	36	1	chr11	74879408	115384530	Mir684-1	-
chr11	77348120	77348196	peak1084	12	-	2e-05	12	0	chr11	77342663	77421317	Taok1	-
chr11	77348120	77348196	peak1084	12	-	2e-05	12	0	chr11	74879408	115384530	Mir684-1	-
chr11	77348242	77348368	peak1085	10	-	0.000119318	17	0	chr11	77342663	77421317	Taok1	-
chr11	77348242	77348368	peak1085	10	-	0.000119318	17	0	chr11	74879408	115384530	Mir684-1	-
chr11	77349583	77349675	peak1086	9	-	0.000281117	18	0	chr11	77342663	77421317	Taok1	-
chr11	77349583	77349675	peak1086	9	-	0.000281117	18	0	chr11	74879408	115384530	Mir684-1	-
chr11	77350883	77350955	peak1087	9	-	0.000281117	10	0	chr11	77342663	77421317	Taok1	-
chr11	77350883	77350955	peak1087	9	-	0.000281117	10	0	chr11	74879408	115384530	Mir684-1	-
chr11	77351728	77351821	peak1088	17	-	1.8e-07	20	3	chr11	77342663	77421317	Taok1	-
chr11	77351728	77351821	peak1088	17	-	1.8e-07	20	3	chr11	74879408	115384530	Mir684-1	-
chr11	77355150	77355238	peak1089	15	-	1.22e-06	20	0	chr11	77342663	77421317	Taok1	-
chr11	77355150	77355238	peak1089	15	-	1.22e-06	20	0	chr11	74879408	115384530	Mir684-1	-
chr11	77385110	77385189	peak1090	9	-	0.000281117	13	0	chr11	77342663	77421317	Taok1	-
chr11	77385110	77385189	peak1090	9	-	0.000281117	13	0	chr11	74879408	115384530	Mir684-1	-
chr11	77398891	77398958	peak1091	13	-	7.95e-06	13	0	chr11	77342663	77421317	Taok1	-
chr11	77398891	77398958	peak1091	13	-	7.95e-06	13	0	chr11	74879408	115384530	Mir684-1	-
chr11	77421121	77421225	peak1092	40	-	0	40	4	chr11	77342663	77421317	Taok1	-
chr11	77421121	77421225	peak1092	40	-	0	40	4	chr11	74879408	115384530	Mir684-1	-
chr11	77705362	77705413	peak1093	10	-	0.000119318	10	3	chr11	77694116	77707374	Pipox	-
chr11	77705362	77705413	peak1093	10	-	0.000119318	10	3	chr11	74879408	115384530	Mir684-1	-
chr11	77994800	77994893	peak1094	41	-	0	41	1	chr11	77994436	77997086	Rpl23a	-
chr11	77994800	77994893	peak1094	41	-	0	41	1	chr11	74879408	115384530	Mir684-1	-
chr11	77995188	77995275	peak1095	21	-	3.66e-09	21	0	chr11	77994436	77997086	Rpl23a	-
chr11	77995188	77995275	peak1095	21	-	3.66e-09	21	0	chr11	77995188	77995258	Snord4a	-
chr11	77995188	77995275	peak1095	21	-	3.66e-09	21	0	chr11	74879408	115384530	Mir684-1	-
chr11	77996557	77996655	peak1096	62	-	0	126	1	chr11	77994436	77997086	Rpl23a	-
chr11	77996557	77996655	peak1096	62	-	0	126	1	chr11	77996560	77996615	Snord42b	-
chr11	77996557	77996655	peak1096	62	-	0	126	1	chr11	74879408	115384530	Mir684-1	-
chr11	78020546	78020611	peak1097	10	-	0.000119318	12	0	chr11	78020250	78059205	Supt6	-
chr11	78020546	78020611	peak1097	10	-	0.000119318	12	0	chr11	74879408	115384530	Mir684-1	-
chr11	78077570	78077646	peak1098	11	+	4.93e-05	12	0	chr11	78075255	78104127	2610507B11Rik	+
chr11	78083096	78083169	peak1099	9	+	0.000281117	9	1	chr11	78075255	78104127	2610507B11Rik	+
chr11	78085355	78085436	peak1100	11	+	4.93e-05	11	0	chr11	78075255	78104127	2610507B11Rik	+
chr11	78087155	78087256	peak1101	14	+	3.15e-06	24	3	chr11	78075255	78104127	2610507B11Rik	+
chr11	78088012	78088079	peak1102	12	+	2e-05	12	0	chr11	78075255	78104127	2610507B11Rik	+
chr11	78118361	78118455	peak1103	13	+	7.95e-06	13	0	chr11	78115092	78135959	Spag5	+
chr11	78510382	78510535	peak1104	11	-	4.93e-05	24	0	chr11	78380669	78510927	Nlk	-
chr11	78510382	78510535	peak1104	11	-	4.93e-05	24	0	chr11	74879408	115384530	Mir684-1	-
chr11	79296901	79297035	peak1106	9	+	0.000281117	14	2	chr11	79153393	79395111	Nf1	+
chr11	79359749	79359809	peak1107	9	+	0.000281117	9	0	chr11	79153393	79395111	Nf1	+
chr11	79360528	79360638	peak1108	9	+	0.000281117	27	0	chr11	79153393	79395111	Nf1	+
chr11	79506916	79507010	peak1109	14.5	+	1.01e-05	38	4	chr11	79404713	79507514	Rab11fip4	+
chr11	79806589	79806709	peak1112	21	+	3.66e-09	43	1	chr11	79806607	79847625	Suz12	+
chr11	79806615	79806753	peak1113	9	+	0.000281117	43	2	chr11	79806607	79847625	Suz12	+
chr11	79845322	79845432	peak1114	29	+	1.28e-12	30	0	chr11	79806607	79847625	Suz12	+
chr11	79845794	79845898	peak1115	10	+	0.000119318	15	0	chr11	79806607	79847625	Suz12	+
chr11	80196878	80196955	peak1116	10	+	0.000119318	16	4	chr11	80196780	80219375	Zfp207	+
chr11	82428009	82428064	peak1117	29	-	1.28e-12	29	0	chr11	74879408	115384530	Mir684-1	-
chr11	82614192	82614242	peak1118	10	-	0.000119318	10	0	chr11	74879408	115384530	Mir684-1	-
chr11	83308902	83308963	peak1120	11	+	4.93e-05	11	0	chr11	83286609	83320245	Taf15	+
chr11	83309030	83309113	peak1121	9	+	0.000281117	9	0	chr11	83286609	83320245	Taf15	+
chr11	83309514	83309616	peak1122	10	+	0.000119318	14	0	chr11	83286609	83320245	Taf15	+
chr11	84083835	84083926	peak1123	10	+	0.000119318	10	0	chr11	84008939	84215153	Acaca	+
chr11	84129346	84129429	peak1124	11	+	4.93e-05	14	0	chr11	84008939	84215153	Acaca	+
chr11	84135987	84136069	peak1125	21	+	3.66e-09	22	1	chr11	84008939	84215153	Acaca	+
chr11	84799324	84799386	peak1126	9	-	0.000281117	9	0	chr11	84797989	84953457	Usp32	-
chr11	84799324	84799386	peak1126	9	-	0.000281117	9	0	chr11	74879408	115384530	Mir684-1	-
chr11	85001669	85001775	peak1128	18	-	6.86e-08	21	0	chr11	74879408	115384530	Mir684-1	-
chr11	86104618	86104713	peak1129	14	-	3.15e-06	20	0	chr11	86080534	86171098	Med13	-
chr11	86104618	86104713	peak1129	14	-	3.15e-06	20	0	chr11	74879408	115384530	Mir684-1	-
chr11	86173763	86173816	peak1130	19	-	2.59e-08	19	1	chr11	74879408	115384530	Mir684-1	-
chr11	86444461	86444557	peak1131	9	-	0.000281117	30	0	chr11	86443995	86444565	Gm11478	-
chr11	86444461	86444557	peak1131	9	-	0.000281117	30	0	chr11	86397359	86497338	Vmp1	-
chr11	86444461	86444557	peak1131	9	-	0.000281117	30	0	chr11	74879408	115384530	Mir684-1	-
chr11	86515859	86515966	peak1132	11	-	4.93e-05	19	1	chr11	86507855	86571069	Cltc	-
chr11	86515859	86515966	peak1132	11	-	4.93e-05	19	1	chr11	74879408	115384530	Mir684-1	-
chr11	86525046	86525105	peak1133	11	-	4.93e-05	11	0	chr11	86507855	86571069	Cltc	-
chr11	86525046	86525105	peak1133	11	-	4.93e-05	11	0	chr11	74879408	115384530	Mir684-1	-
chr11	86539819	86539892	peak1134	9	-	0.000281117	13	0	chr11	86507855	86571069	Cltc	-
chr11	86539819	86539892	peak1134	9	-	0.000281117	13	0	chr11	74879408	115384530	Mir684-1	-
chr11	86598425	86598512	peak1135	12	-	2e-05	19	0	chr11	86582350	86621162	Dhx40	-
chr11	86598425	86598512	peak1135	12	-	2e-05	19	0	chr11	74879408	115384530	Mir684-1	-
chr11	86926453	86926518	peak1136	10	+	0.000119318	10	3	chr11	86922762	86936476	Ska2	+
chr11	86998467	86998599	peak1137	18	+	6.86e-08	30	5	chr11	86940576	87064362	Trim37	+
chr11	86999889	86999978	peak1138	14	+	3.15e-06	20	0	chr11	86940576	87064362	Trim37	+
chr11	87236432	87236543	peak1139	61	+	0	115	7	chr11	87218566	87369325	Tex14	+
chr11	87240185	87240289	peak1140	16	+	4.69e-07	33	6	chr11	87218566	87369325	Tex14	+
chr11	87256709	87256830	peak1141	18	+	6.86e-08	293	17	chr11	87218566	87369325	Tex14	+
chr11	87256709	87256961	peak1142	119.714	+	4.49e-07	4344	812	chr11	87218566	87369325	Tex14	+
chr11	87257976	87258081	peak1143	11	-	4.93e-05	14	0	chr11	74879408	115384530	Mir684-1	-
chr11	87262099	87262250	peak1144	16	+	4.69e-07	1133	83	chr11	87218566	87369325	Tex14	+
chr11	87262119	87262353	peak1145	78	+	3.39e-14	4378	890	chr11	87218566	87369325	Tex14	+
chr11	87262220	87262354	peak1146	125	+	0	4339	889	chr11	87218566	87369325	Tex14	+
chr11	87275758	87276015	peak1147	64.3333	+	1.33e-05	4385	839	chr11	87218566	87369325	Tex14	+
chr11	87284840	87284961	peak1148	15	+	1.22e-06	284	21	chr11	87218566	87369325	Tex14	+
chr11	87284860	87285097	peak1149	77.8	+	1.03e-10	4359	842	chr11	87218566	87369325	Tex14	+
chr11	87284961	87285097	peak1150	130	+	0	4322	841	chr11	87218566	87369325	Tex14	+
chr11	87312964	87313067	peak1151	11	+	4.93e-05	12	0	chr11	87218566	87369325	Tex14	+
chr11	87333117	87333200	peak1152	9	+	0.000281117	12	0	chr11	87218566	87369325	Tex14	+
chr11	87425117	87425211	peak1153	13	+	7.95e-06	13	0	chr11	87405667	87429804	Mtmr4	+
chr11	87861175	87861289	peak1154	13	+	7.95e-06	47	4	chr11	87860874	87867259	Srsf1	+
chr11	87861291	87861451	peak1155	12	+	2e-05	55	1	chr11	87860874	87867259	Srsf1	+
chr11	87862634	87862713	peak1156	18	+	6.86e-08	18	0	chr11	87860874	87867259	Srsf1	+
chr11	87863302	87863387	peak1157	87	+	0	90	0	chr11	87860874	87867259	Srsf1	+
chr11	88675996	88676046	peak1158	13	-	7.95e-06	13	0	chr11	74879408	115384530	Mir684-1	-
chr11	88706605	88706688	peak1159	12	-	2e-05	14	0	chr11	88692105	88725900	Akap1	-
chr11	88706605	88706688	peak1159	12	-	2e-05	14	0	chr11	74879408	115384530	Mir684-1	-
chr11	88891732	88891785	peak1160	10	-	0.000119318	10	1	chr11	74879408	115384530	Mir684-1	-
chr11	94152660	94152757	peak1161	9	-	0.000281117	14	0	chr11	94152386	94183277	Luc7l3	-
chr11	94152660	94152757	peak1161	9	-	0.000281117	14	0	chr11	74879408	115384530	Mir684-1	-
chr11	94603279	94603330	peak1162	23	-	5.13e-10	25	7	chr11	74879408	115384530	Mir684-1	-
chr11	95164564	95164652	peak1166	15	-	1.22e-06	15	0	chr11	95133166	95171560	Kat7	-
chr11	95164564	95164652	peak1166	15	-	1.22e-06	15	0	chr11	74879408	115384530	Mir684-1	-
chr11	95541216	95541296	peak1168	12	+	2e-05	12	0	chr11	95528270	95542087	Phb	+
chr11	95821172	95821280	peak1169	12	-	2e-05	21	2	chr11	95818477	95867258	Igf2bp1	-
chr11	95821172	95821280	peak1169	12	-	2e-05	21	2	chr11	74879408	115384530	Mir684-1	-
chr11	95823467	95823543	peak1170	10	-	0.000119318	13	0	chr11	95818477	95867258	Igf2bp1	-
chr11	95823467	95823543	peak1170	10	-	0.000119318	13	0	chr11	74879408	115384530	Mir684-1	-
chr11	95824326	95824398	peak1171	9	-	0.000281117	11	0	chr11	95818477	95867258	Igf2bp1	-
chr11	95824326	95824398	peak1171	9	-	0.000281117	11	0	chr11	74879408	115384530	Mir684-1	-
chr11	96668334	96668442	peak1175	12	+	2e-05	21	0	chr11	96650448	96669957	Cbx1	+
chr11	96679383	96679444	peak1176	9	-	0.000281117	16	1	chr11	96678727	96691282	Nfe2l1	-
chr11	96679383	96679444	peak1176	9	-	0.000281117	16	1	chr11	74879408	115384530	Mir684-1	-
chr11	97034481	97034580	peak1177	9	-	0.000281117	16	0	chr11	97021023	97049206	Kpnb1	-
chr11	97034481	97034580	peak1177	9	-	0.000281117	16	0	chr11	74879408	115384530	Mir684-1	-
chr11	97256518	97256624	peak1178	15	+	1.22e-06	15	1	chr11	97223605	97259856	Socs7	+
chr11	97528131	97528200	peak1179	15	+	1.22e-06	15	0	chr11	97524725	97546772	Mllt6	+
chr11	97535180	97535258	peak1180	17	+	1.8e-07	17	0	chr11	97524725	97546772	Mllt6	+
chr11	97543614	97543666	peak1181	11	+	4.93e-05	11	0	chr11	97524725	97546772	Mllt6	+
chr11	97563745	97563851	peak1182	68	-	0	69	12	chr11	74879408	115384530	Mir684-1	-
chr11	97631134	97631206	peak1183	11	-	4.93e-05	21	8	chr11	74879408	115384530	Mir684-1	-
chr11	97642951	97643053	peak1184	16	-	4.69e-07	44	10	chr11	97638839	97643753	Rpl23	-
chr11	97642951	97643053	peak1184	16	-	4.69e-07	44	10	chr11	97642952	97643080	Snora21	-
chr11	97642951	97643053	peak1184	16	-	4.69e-07	44	10	chr11	74879408	115384530	Mir684-1	-
chr11	97716750	97716816	peak1185	13	-	7.95e-06	13	0	chr11	97715620	97745468	Fbxo47	-
chr11	97716750	97716816	peak1185	13	-	7.95e-06	13	0	chr11	74879408	115384530	Mir684-1	-
chr11	97850207	97850282	peak1186	20	-	9.75e-09	32	0	chr11	74879408	115384530	Mir684-1	-
chr11	97976647	97976699	peak1187	9	-	0.000281117	9	0	chr11	97943867	98010930	Fbxl20	-
chr11	97976647	97976699	peak1187	9	-	0.000281117	9	0	chr11	74879408	115384530	Mir684-1	-
chr11	98017839	98017911	peak1188	10	-	0.000119318	13	0	chr11	98013468	98054607	Med1	-
chr11	98017839	98017911	peak1188	10	-	0.000119318	13	0	chr11	74879408	115384530	Mir684-1	-
chr11	98028065	98028144	peak1189	9	-	0.000281117	9	0	chr11	98013468	98054607	Med1	-
chr11	98028065	98028144	peak1189	9	-	0.000281117	9	0	chr11	74879408	115384530	Mir684-1	-
chr11	98080417	98080494	peak1190	14	+	3.15e-06	14	0	chr11	98064618	98114854	Cdk12	+
chr11	98335042	98335142	peak1191	12	-	2e-05	12	0	chr11	98326006	98407345	Ikzf3	-
chr11	98335042	98335142	peak1191	12	-	2e-05	12	0	chr11	74879408	115384530	Mir684-1	-
chr11	98486611	98486738	peak1192	12	-	2e-05	25	4	chr11	74879408	115384530	Mir684-1	-
chr11	98572310	98572405	peak1193	28	-	3.48e-12	28	1	chr11	98565910	98590733	Med24	-
chr11	98572310	98572405	peak1193	28	-	3.48e-12	28	1	chr11	74879408	115384530	Mir684-1	-
chr11	98684197	98684282	peak1194	15	+	1.22e-06	16	0	chr11	98671121	98695121	Casc3	+
chr11	98693910	98693974	peak1195	12	+	2e-05	14	0	chr11	98671121	98695121	Casc3	+
chr11	98762250	98762324	peak1196	11	+	4.93e-05	11	0	chr11	98724911	98766892	Wipf2	+
chr11	98854349	98854432	peak1197	9	-	0.000281117	10	0	chr11	98854260	98885503	Top2a	-
chr11	98854349	98854432	peak1197	9	-	0.000281117	10	0	chr11	74879408	115384530	Mir684-1	-
chr11	98860544	98860620	peak1198	17	-	1.8e-07	17	0	chr11	98854260	98885503	Top2a	-
chr11	98860544	98860620	peak1198	17	-	1.8e-07	17	0	chr11	74879408	115384530	Mir684-1	-
chr11	98862325	98862417	peak1199	19	-	2.59e-08	32	1	chr11	98854260	98885503	Top2a	-
chr11	98862325	98862417	peak1199	19	-	2.59e-08	32	1	chr11	74879408	115384530	Mir684-1	-
chr11	98878344	98878417	peak1200	13	-	7.95e-06	31	0	chr11	98854260	98885503	Top2a	-
chr11	98878344	98878417	peak1200	13	-	7.95e-06	31	0	chr11	74879408	115384530	Mir684-1	-
chr12	100203491	100203539	peak1204	28	+	3.48e-12	28	2	chr12	100158783	100221448	Ttc8	+
chr12	100883398	100883549	peak1205	17	+	1.8e-07	71	6	chr12	100881305	100885431	Gm19951	+
chr12	102151105	102151203	peak1209	14	-	3.15e-06	17	0	chr12	102149732	102267101	Ccdc88c	-
chr12	102151618	102151728	peak1210	27	-	9.54e-12	40	0	chr12	102149732	102267101	Ccdc88c	-
chr12	102151970	102152041	peak1211	9	-	0.000281117	13	2	chr12	102149732	102267101	Ccdc88c	-
chr12	102162404	102162475	peak1212	14	-	3.15e-06	15	0	chr12	102149732	102267101	Ccdc88c	-
chr12	102163679	102163772	peak1213	18	-	6.86e-08	29	0	chr12	102149732	102267101	Ccdc88c	-
chr12	102321641	102321742	peak1214	11	-	4.93e-05	14	3	chr12	102277618	102321912	Ppp4r3a	-
chr12	103923839	103923900	peak1219	10	-	0.000119318	11	1	chr12	103806792	103943079	Itpk1	-
chr12	104021232	104021301	peak1220	14	-	3.15e-06	14	2	chr12	104019006	104116652	Btbd7	-
chr12	104330927	104330977	peak1221	36	+	7.72e-16	36	9	chr12	104187068	104422207	Unc79	+
chr12	104662394	104662495	peak1222	29	-	1.28e-12	31	0	chr12	104646185	104664057	Ddx24	-
chr12	105934698	105934820	peak1225	23	-	5.13e-10	24	2	chr12	105925951	105990162	Dicer1	-
chr12	106269283	106269385	peak1226	17	-	1.8e-07	44	3	chr12	106269286	106269559	Scarna13	-
chr12	106269283	106269385	peak1226	17	-	1.8e-07	44	3	chr12	106269286	106269351	Mir3069	-
chr12	106269283	106269385	peak1226	17	-	1.8e-07	44	3	chr12	106268826	106270489	Snhg10	-
chr12	106854688	106854789	peak1227	9	-	0.000281117	13	0	chr12	106851748	106923451	Atg2b	-
chr12	106877441	106877546	peak1228	10	-	0.000119318	13	1	chr12	106851748	106923451	Atg2b	-
chr12	109395969	109396053	peak1232	10	-	0.000119318	15	0	chr12	109344640	109417494	Setd3	-
chr12	109443485	109443534	peak1233	31	-	1.7e-13	31	0	chr12	109441809	109513603	Ccdc85c	-
chr12	109896858	109896914	peak1234	9	+	0.000281117	9	1	chr12	109896829	109896928	Mir342	+
chr12	109896858	109896914	peak1234	9	+	0.000281117	9	1	chr12	109792929	109926725	Evl	+
chr12	110031616	110031691	peak1235	11	+	4.93e-05	15	3	chr12	110031506	110058358	Yy1	+
chr12	110099322	110099399	peak1236	10	-	0.000119318	11	1	chr12	110098239	110132384	Wars	-
chr12	110697840	110697910	peak1237	11	+	4.93e-05	11	0	chr12	110691032	110701546	Dlk1	+
chr12	110887822	110887896	peak1238	95	+	0	99	11	chr12	110887826	110887897	DQ267100	+
chr12	110887822	110887896	peak1238	95	+	0	99	11	chr12	110842154	110899921	Rian	+
chr12	111839870	111839983	peak1240	13	+	7.95e-06	14	5	chr12	111839604	111905154	Dync1h1	+
chr12	111856640	111856744	peak1241	13	+	7.95e-06	16	3	chr12	111839604	111905154	Dync1h1	+
chr12	111866911	111866979	peak1242	20	+	9.75e-09	24	0	chr12	111839604	111905154	Dync1h1	+
chr12	111867556	111867635	peak1243	17	+	1.8e-07	33	2	chr12	111839604	111905154	Dync1h1	+
chr12	111874107	111874186	peak1244	13	+	7.95e-06	17	0	chr12	111839604	111905154	Dync1h1	+
chr12	111874542	111874655	peak1245	10	+	0.000119318	17	0	chr12	111839604	111905154	Dync1h1	+
chr12	111879048	111879161	peak1246	9	+	0.000281117	26	0	chr12	111839604	111905154	Dync1h1	+
chr12	111881413	111881494	peak1247	12	+	2e-05	18	1	chr12	111839604	111905154	Dync1h1	+
chr12	111884415	111884478	peak1248	12	+	2e-05	12	1	chr12	111839604	111905154	Dync1h1	+
chr12	111889701	111889805	peak1249	10	+	0.000119318	18	0	chr12	111839604	111905154	Dync1h1	+
chr12	111891480	111891589	peak1250	22	+	1.37e-09	26	0	chr12	111839604	111905154	Dync1h1	+
chr12	111894800	111894921	peak1251	14	+	3.15e-06	56	0	chr12	111839604	111905154	Dync1h1	+
chr12	111897355	111897450	peak1252	31	+	1.7e-13	39	0	chr12	111839604	111905154	Dync1h1	+
chr12	111897653	111897724	peak1253	10	+	0.000119318	10	0	chr12	111839604	111905154	Dync1h1	+
chr12	111899636	111899741	peak1254	28	+	3.48e-12	49	6	chr12	111839604	111905154	Dync1h1	+
chr12	111904138	111904212	peak1255	10	+	0.000119318	10	0	chr12	111839604	111905154	Dync1h1	+
chr12	111904817	111904925	peak1256	27	+	9.54e-12	48	0	chr12	111839604	111905154	Dync1h1	+
chr12	111929692	111929778	peak1257	9	-	0.000281117	20	0	chr12	111929245	111934605	Hsp90aa1	-
chr12	111930344	111930453	peak1258	12	-	2e-05	24	0	chr12	111929245	111934605	Hsp90aa1	-
chr12	111931005	111931091	peak1259	10	-	0.000119318	19	1	chr12	111929245	111934605	Hsp90aa1	-
chr12	112776655	112776757	peak1263	11	+	4.93e-05	23	1	chr12	112776311	112784964	Eif5	+
chr12	112779123	112779229	peak1264	25	+	7.06e-11	488	12	chr12	112779156	112779277	Snora28	+
chr12	112779123	112779229	peak1264	25	+	7.06e-11	488	12	chr12	112776311	112784964	Eif5	+
chr12	112779123	112779284	peak1265	35.5	+	3.98e-15	525	17	chr12	112779156	112779277	Snora28	+
chr12	112779123	112779284	peak1265	35.5	+	3.98e-15	525	17	chr12	112776311	112784964	Eif5	+
chr12	112893872	112893936	peak1268	13	+	7.95e-06	13	1	chr12	112812720	112894438	Mark3	+
chr12	113024051	113024108	peak1269	144	+	0	144	15	chr12	112997059	113046055	Klc1	+
chr12	11303965	11304051	peak1270	10	+	0.000119318	14	0	chr12	11272691	11326591	Smc6	+
chr12	113289700	113289774	peak1271	12	+	2e-05	12	0	chr12	113209769	113307065	Tdrd9	+
chr12	113887158	113887233	peak1272	10	+	0.000119318	10	0	chr12	113883038	113887363	Siva1	+
chr12	117524935	117525024	peak1275	9	+	0.000281117	9	0	chr12	117519694	117611571	Esyt2	+
chr12	117586205	117586293	peak1276	10	+	0.000119318	13	1	chr12	117519694	117611571	Esyt2	+
chr12	117676425	117676508	peak1277	9	+	0.000281117	13	0	chr12	117643908	117702005	Ncapg2	+
chr12	117681517	117681622	peak1278	11	+	4.93e-05	14	0	chr12	117643908	117702005	Ncapg2	+
chr12	119116473	119116555	peak1282	10	+	0.000119318	12	0	chr12	119082333	119117179	Cdca7l	+
chr12	119422698	119422753	peak1283	9	-	0.000281117	9	0	chr12	119116454	119437516	Dnah11	-
chr12	16965517	16965618	peak1289	18	+	6.86e-08	18	0	chr12	16901783	16995080	Rock2	+
chr12	17291018	17291098	peak1290	20	+	9.75e-09	29	1	chr12	17273394	17291591	Pdia6	+
chr12	21305908	21306024	peak1292	9	+	0.000281117	16	0	chr12	21292157	21320917	Cpsf3	+
chr12	25345549	25345631	peak1294	9	+	0.000281117	15	0	chr12	25336235	25347647	Klf11	+
chr12	25346867	25346945	peak1295	12	+	2e-05	15	2	chr12	25336235	25347647	Klf11	+
chr12	29320478	29320563	peak1298	17	-	1.8e-07	20	0	chr12	29315711	29320818	Rps7	-
chr12	29478892	29478943	peak1299	36	+	7.72e-16	36	1	chr12	29436683	29552356	Eipr1	+
chr12	31031798	31031852	peak1300	113	-	0	117	6	chr12	30859346	31058241	Sntg2	-
chr12	32018762	32018836	peak1303	10	-	0.000119318	12	0	chr12	32016426	32036336	Dld	-
chr12	3249248	3249327	peak1304	10	-	0.000119318	12	0	chr12	3247427	3309969	Rab10	-
chr12	32615773	32615903	peak1305	10	-	0.000119318	16	0	chr12	32611319	32635110	Hbp1	-
chr12	3309387	3309480	peak1307	9	-	0.000281117	17	1	chr12	3247427	3309969	Rab10	-
chr12	38937175	38937226	peak1311	30	+	4.65e-13	30	8	chr12	38606760	39360826	Dgkb	+
chr12	3907615	3907681	peak1312	9	+	0.000281117	9	0	chr12	3806979	3914443	Dnmt3a	+
chr12	3910772	3910880	peak1313	9	+	0.000281117	9	0	chr12	3806979	3914443	Dnmt3a	+
chr12	3913091	3913160	peak1314	9	+	0.000281117	9	0	chr12	3806979	3914443	Dnmt3a	+
chr12	3967526	3967576	peak1315	12	-	2e-05	12	0	chr12	3962553	4038915	Efr3b	-
chr12	4331524	4331575	peak1317	10	-	0.000119318	10	0	chr12	4247361	4484060	Ncoa1	-
chr12	4344652	4344727	peak1318	10	-	0.000119318	10	0	chr12	4247361	4484060	Ncoa1	-
chr12	45412293	45412363	peak1319	12	+	2e-05	12	0	chr12	45370140	45414422	Pnpla8	+
chr12	4619843	4619894	peak1321	20	+	9.75e-09	21	2	chr12	4599813	4720758	Itsn2	+
chr12	4639154	4639242	peak1322	9	+	0.000281117	9	0	chr12	4599813	4720758	Itsn2	+
chr12	52728725	52728799	peak1329	9	-	0.000281117	9	0	chr12	52709527	52792901	Strn3	-
chr12	52849804	52849880	peak1330	9	-	0.000281117	9	0	chr12	52844708	52930523	Hectd1	-
chr12	52863480	52863563	peak1331	9	-	0.000281117	9	0	chr12	52844708	52930523	Hectd1	-
chr12	52865098	52865169	peak1332	16	-	4.69e-07	19	1	chr12	52844708	52930523	Hectd1	-
chr12	52888839	52888949	peak1333	11	-	4.93e-05	19	0	chr12	52844708	52930523	Hectd1	-
chr12	52903313	52903387	peak1334	11	-	4.93e-05	11	0	chr12	52844708	52930523	Hectd1	-
chr12	52907536	52907611	peak1335	10	-	0.000119318	11	0	chr12	52844708	52930523	Hectd1	-
chr12	53001837	53001888	peak1336	22	-	1.37e-09	22	0	chr12	52976859	53072308	Heatr5a	-
chr12	53400424	53400474	peak1337	9	+	0.000281117	9	1	chr12	53198732	53411946	Nubpl	+
chr12	53619054	53619123	peak1338	20	+	9.75e-09	20	0	chr12	53617063	53668838	Arhgap5	+
chr12	53668774	53668854	peak1339	9	+	0.000281117	9	0	chr12	53617063	53668838	Arhgap5	+
chr12	55962333	55962395	peak1355	18	-	6.86e-08	32	0	chr12	55959805	55963864	Cfl2	-
chr12	56741580	56741657	peak1356	9	-	0.000281117	9	0	chr12	56703874	56922503	Ralgapa1	-
chr12	56803424	56803488	peak1357	9	-	0.000281117	9	0	chr12	56703874	56922503	Ralgapa1	-
chr12	56858906	56859010	peak1358	9	-	0.000281117	9	1	chr12	56703874	56922503	Ralgapa1	-
chr12	56888502	56888574	peak1359	9	-	0.000281117	10	1	chr12	56703874	56922503	Ralgapa1	-
chr12	60235094	60235180	peak1368	24	+	1.92e-10	31	2	chr12	60196577	60291207	Mia2	+
chr12	60237092	60237177	peak1369	9	+	0.000281117	9	0	chr12	60196577	60291207	Mia2	+
chr12	60303599	60303676	peak1370	10	-	0.000119318	11	0	chr12	60301641	60320470	Fbxo33	-
chr12	66066803	66066887	peak1373	17	+	1.8e-07	22	0	chr12	66066728	66123560	Togaram1	+
chr12	66067342	66067425	peak1374	9	+	0.000281117	9	0	chr12	66066728	66123560	Togaram1	+
chr12	66068081	66068161	peak1375	22	+	1.37e-09	24	0	chr12	66066728	66123560	Togaram1	+
chr12	66157574	66157651	peak1376	18.5	+	4.72e-08	39	1	chr12	66137320	66164373	Prpf39	+
chr12	66216262	66216312	peak1377	12	+	2e-05	12	10	chr12	66176589	66232829	Fancm	+
chr12	70474454	70474533	peak1388	12	+	2e-05	17	1	chr12	70473136	70476967	Arf6	+
chr12	71031944	71032045	peak1389	13.5	+	5.97e-05	41	6	chr12	70994091	71065072	Atl1	+
chr12	72039014	72039070	peak1391	81	+	0	81	5	chr12	72038843	72065704	Actr10	+
chr12	73081292	73081345	peak1394	30	+	4.65e-13	30	14	chr12	72932054	73093363	Daam1	+
chr12	73895434	73895518	peak1395	11	+	4.93e-05	11	0	chr12	73862197	73895927	Ppm1a	+
chr12	74010765	74010836	peak1396	16	-	4.69e-07	19	1	chr12	73982095	74018752	4930447C04Rik	-
chr12	76475247	76475299	peak1398	9	+	0.000281117	9	0	chr12	76409299	76502442	Rhoj	+
chr12	76566870	76566928	peak1399	131	-	0	132	3	chr12	76550449	76697219	Ppp2r5e	-
chr12	77996310	77996362	peak1401	17	+	1.8e-07	17	0	chr12	77938453	78022399	Fntb	+
chr12	78001396	78001447	peak1402	18	+	6.86e-08	18	6	chr12	77938453	78022399	Fntb	+
chr12	81537508	81537603	peak1406	11	-	4.93e-05	11	0	chr12	81436834	81537588	Dcaf5	-
chr12	81663724	81663778	peak1408	43	+	0	43	14	chr12	81619457	81704885	Galnt16	+
chr12	81781718	81781808	peak1409	9	+	0.000281117	9	0	chr12	81745201	81784329	Slc39a9	+
chr12	81936424	81936481	peak1411	9	+	0.000281117	9	0	chr12	81891518	81981820	Susd6	+
chr12	82050447	82050523	peak1412	9	+	0.000281117	10	0	chr12	82046485	82051493	Srsf5	+
chr12	82507490	82507543	peak1413	18	-	6.86e-08	18	5	chr12	82459839	82633898	Gm20498	-
chr12	82507490	82507543	peak1413	18	-	6.86e-08	18	5	chr12	82459839	82586124	Cox16	-
chr12	83081887	83081956	peak1414	14	+	3.15e-06	19	0	chr12	82961016	83101911	Pcnx	+
chr12	83084613	83084681	peak1415	30	+	4.65e-13	30	1	chr12	82961016	83101911	Pcnx	+
chr12	83097199	83097292	peak1416	12	+	2e-05	12	1	chr12	82961016	83101911	Pcnx	+
chr12	83550270	83550365	peak1417	9	+	0.000281117	10	0	chr12	83271002	83552771	Sipa1l1	+
chr12	84982669	84982784	peak1420	12	+	2e-05	25	15	chr12	84973192	85024077	Rbm25	+
chr12	85350450	85350500	peak1421	201	+	0	201	36	chr12	85350451	85358619	Acot1	+
chr12	8735826	8735922	peak1422	22	+	1.37e-09	50	0	chr12	8680939	8759389	Pum2	+
chr12	8750608	8750708	peak1423	30	+	4.65e-13	39	1	chr12	8680939	8759389	Pum2	+
chr12	8755547	8755664	peak1424	17	+	1.8e-07	18	1	chr12	8680939	8759389	Pum2	+
chr12	8755563	8755719	peak1425	11	+	4.93e-05	29	1	chr12	8680939	8759389	Pum2	+
chr12	88224575	88224666	peak1428	16	-	4.69e-07	18	6	chr12	88221652	88225764	Irf2bpl	-
chr12	88778630	88778765	peak1430	17	-	1.8e-07	157	12	chr12	88769027	88784789	Alkbh1	-
chr12	88778630	88778765	peak1430	17	-	1.8e-07	157	12	chr12	88778628	88778707	Mir3068	-
chr12	88778654	88778800	peak1431	35	-	1.57e-06	156	12	chr12	88769027	88784789	Alkbh1	-
chr12	8928957	8929032	peak1433	9	+	0.000281117	10	0	chr12	8928112	8945547	Laptm4a	+
chr12	91049706	91049754	peak1434	11	+	4.93e-05	11	0	chr12	90032947	91573373	Nrxn3	+
chr12	91141846	91141899	peak1435	11	+	4.93e-05	12	2	chr12	90032947	91573373	Nrxn3	+
chr12	92549677	92549732	peak1436	60	-	0	60	5	chr12	92439828	92786285	Bc1	-
chr12	92549677	92549732	peak1436	60	-	0	60	5	chr12	92236931	92622849	Cep128	-
chr12	92796133	92796219	peak1437	12	-	2e-05	13	1	chr12	92793701	92828927	Gtf2a1	-
chr12	96955290	96955373	peak1442	9	+	0.000281117	9	0	chr12	96930435	97023423	Flrt2	+
chr12	99995271	99995359	peak1445	13	+	7.95e-06	13	0	chr12	99985177	100025984	Zc3h14	+
chr13	100251274	100251334	peak1446	9	-	0.000281117	9	0	chr13	100191418	100286557	Map1b	-
chr13	10075950	10076005	peak1447	32	-	6.19e-14	32	1	chr13	9875858	10360049	Chrm3	-
chr13	100793568	100793637	peak1448	10	-	0.000119318	10	0	chr13	100787948	100874025	Bdp1	-
chr13	104654869	104654921	peak1454	18	-	6.86e-08	18	0	chr13	104608865	104710666	Erbin	-
chr13	104905198	104905251	peak1456	262	+	0	262	59	chr13	104899820	104931939	Sgtb	+
chr13	107660769	107660831	peak1458	16	-	4.69e-07	19	0	chr13	107584518	107727038	Ipo11	-
chr13	107769564	107769684	peak1459	19	-	2.59e-08	21	1	chr13	107749075	107812435	Kif2a	-
chr13	109461155	109461222	peak1465	9	+	0.000281117	9	0	chr13	109444370	110746177	Pde4d	+
chr13	112257068	112257154	peak1468	12	-	2e-05	25	0	chr13	112215887	112280335	Gpbp1	-
chr13	113296249	113296318	peak1471	10	+	0.000119318	11	0	chr13	113254277	113297068	Il6st	+
chr13	113368485	113368597	peak1472	23.5	-	3.43e-08	54	1	chr13	113313015	113370870	Il31ra	-
chr13	12336821	12336874	peak1479	10	-	0.000119318	10	1	chr13	12278806	12350380	Mtr	-
chr13	12493733	12493845	peak1481	16	+	4.69e-07	19	0	chr13	12487641	12531160	Heatr1	+
chr13	12527276	12527372	peak1483	21	+	3.66e-09	32	0	chr13	12487641	12531160	Heatr1	+
chr13	12681850	12681904	peak1484	9	+	0.000281117	9	0	chr13	12658149	12701795	Ero1b	+
chr13	14252427	14252502	peak1485	19	+	2.59e-08	27	1	chr13	14156050	14291870	Arid4b	+
chr13	14256509	14256597	peak1486	10	+	0.000119318	16	6	chr13	14156050	14291870	Arid4b	+
chr13	15996175	15996229	peak1487	40	-	0	40	0	chr13	15905384	16115256	B230303A05Rik	-
chr13	17809976	17810032	peak1489	9	-	0.000281117	10	0	chr13	17807795	17896931	Cdk13	-
chr13	21007330	21007381	peak1494	14	+	3.15e-06	14	0	chr13	20885981	21116123	Aoah	+
chr13	21808662	21808727	peak1515	14	+	3.15e-06	25	1	chr13	21808280	21808728	H2ac13	+
chr13	21813911	21814029	peak1516	16	+	4.69e-07	21	1	chr13	21813912	21814395	H2bc14	+
chr13	21827074	21827184	peak1517	9	+	0.000281117	19	1	chr13	21826902	21827325	H4c11	+
chr13	21827230	21827324	peak1518	13	+	7.95e-06	21	3	chr13	21826902	21827325	H4c11	+
chr13	21842014	21842147	peak1519	11	-	4.93e-05	114	11	chr13	21842013	21842422	H4c12	-
chr13	21842046	21842177	peak1520	9	-	0.000281117	133	11	chr13	21842013	21842422	H4c12	-
chr13	21878724	21878831	peak1521	13	-	7.95e-06	13	2	chr13	21878642	21879117	H2ac22	-
chr13	21902682	21902785	peak1523	14	+	3.15e-06	17	1	chr13	21902235	21902787	H2ac23	+
chr13	21902682	21902785	peak1523	14	+	3.15e-06	17	1	chr13	21902335	21902787	H2ac24	+
chr13	21903580	21903652	peak1524	14	+	3.15e-06	22	0	chr13	21903614	21904019	H4c17	+
chr13	21903748	21903872	peak1525	12	+	2e-05	15	0	chr13	21903614	21904019	H4c17	+
chr13	21923807	21923908	peak1526	16	-	4.69e-07	29	1	chr13	21923660	21924066	H4c18	-
chr13	21924002	21924099	peak1527	15	-	1.22e-06	29	0	chr13	21923660	21924066	H4c18	-
chr13	21924893	21924997	peak1528	15	-	1.22e-06	28	1	chr13	21924892	21925444	H2ac23	-
chr13	21924893	21924997	peak1528	15	-	1.22e-06	28	1	chr13	21924892	21925344	H2ac24	-
chr13	22128066	22128188	peak1549	12	+	2e-05	20	0	chr13	22127689	22128189	H2bc12	+
chr13	22132912	22133073	peak1550	14	-	3.15e-06	45	2	chr13	22132828	22133231	H4c9	-
chr13	23618321	23618415	peak1583	32	-	6.19e-14	34	0	chr13	23618242	23622797	Gm11335	-
chr13	23622201	23622308	peak1584	101.5	-	1.57e-06	225	30	chr13	23618242	23622797	Gm11335	-
chr13	23634793	23634855	peak1585	15	-	1.22e-06	15	0	chr13	23634791	23635313	H2bc9	-
chr13	23647579	23647675	peak1586	15	+	1.22e-06	23	2	chr13	23646900	23647676	H1f3	+
chr13	23653964	23654034	peak1587	9	-	0.000281117	9	2	chr13	23653343	23654254	H3c6	-
chr13	23790019	23790130	peak1588	12	-	6.12e-05	51	1	chr13	23789952	23790327	H4c3	-
chr13	23790098	23790193	peak1589	14	-	3.15e-06	27	0	chr13	23789952	23790327	H4c3	-
chr13	23830645	23830724	peak1590	23	+	5.13e-10	64	0	chr13	23830675	23831400	H1f2	+
chr13	23837039	23837166	peak1591	12	-	2e-05	15	1	chr13	23836910	23837390	H3c3	-
chr13	23838593	23838663	peak1592	19	+	2.59e-08	24	0	chr13	23838602	23839092	H2bc3	+
chr13	23848977	23849109	peak1593	14	+	3.15e-06	25	1	chr13	23848805	23849255	H4c2	+
chr13	23852737	23852829	peak1594	10	-	0.000119318	35	0	chr13	23852663	23853118	H4c1	-
chr13	23852774	23852907	peak1595	14	-	3.15e-06	41	0	chr13	23852663	23853118	H4c1	-
chr13	23855504	23855571	peak1596	10	+	0.000119318	19	0	chr13	23855536	23856281	H1f1	+
chr13	23855532	23855657	peak1597	11.5	+	0.000142131	95	4	chr13	23855536	23856281	H1f1	+
chr13	23855628	23855711	peak1598	10	+	0.000119318	84	5	chr13	23855536	23856281	H1f1	+
chr13	23855659	23855768	peak1599	13	+	7.95e-06	32	2	chr13	23855536	23856281	H1f1	+
chr13	23855719	23855879	peak1600	9	+	0.000281117	29	1	chr13	23855536	23856281	H1f1	+
chr13	23856145	23856280	peak1601	21	+	9.99e-06	56	1	chr13	23855536	23856281	H1f1	+
chr13	24025898	24025983	peak1603	9	-	0.000281117	21	4	chr13	24025593	24026025	H2bc1	-
chr13	24893874	24893971	peak1605	10	+	0.000119318	20	0	chr13	24893525	24904768	BC005537	+
chr13	24894285	24894343	peak1606	9	+	0.000281117	11	0	chr13	24893525	24904768	BC005537	+
chr13	24894439	24894535	peak1607	28	+	3.48e-12	37	0	chr13	24893525	24904768	BC005537	+
chr13	24897735	24897838	peak1608	13	+	7.95e-06	15	0	chr13	24893525	24904768	BC005537	+
chr13	24901755	24901834	peak1609	9	+	0.000281117	11	0	chr13	24893525	24904768	BC005537	+
chr13	29455689	29455740	peak1612	10	-	0.000119318	10	1	chr13	29283614	29947542	Cdkal1	-
chr13	30063346	30063447	peak1614	10	-	0.000119318	10	0	chr13	29998443	30077932	E2f3	-
chr13	3581120	3581194	peak1621	28	-	3.48e-12	29	0	chr13	3565280	3610354	Tasor2	-
chr13	3584368	3584453	peak1622	9	-	0.000281117	21	2	chr13	3565280	3610354	Tasor2	-
chr13	35965011	35965151	peak1623	11	+	4.93e-05	15	0	chr13	35751730	35965933	Cdyl	+
chr13	38070164	38070245	peak1624	11	-	4.93e-05	13	0	chr13	38063269	38086077	Ssr1	-
chr13	38070767	38070906	peak1625	13	-	7.95e-06	29	5	chr13	38063269	38086077	Ssr1	-
chr13	38071256	38071336	peak1626	35	-	2.68e-15	40	0	chr13	38063269	38086077	Ssr1	-
chr13	38077134	38077228	peak1627	68	-	0	94	1	chr13	38063269	38086077	Ssr1	-
chr13	38079520	38079611	peak1628	13	-	7.95e-06	20	1	chr13	38063269	38086077	Ssr1	-
chr13	41733395	41733463	peak1632	14	+	3.15e-06	14	0	chr13	41701250	41736723	Tmem170b	+
chr13	44826979	44827040	peak1636	13	+	7.95e-06	13	0	chr13	44826142	45017012	Jarid2	+
chr13	44840344	44840417	peak1637	12	+	2e-05	12	0	chr13	44826142	45017012	Jarid2	+
chr13	45015286	45015345	peak1641	9	+	0.000281117	11	0	chr13	44826142	45017012	Jarid2	+
chr13	46775883	46775945	peak1645	13	-	7.95e-06	13	0	chr13	46775270	46823218	Nup153	-
chr13	46779327	46779434	peak1646	10	-	0.000119318	16	0	chr13	46775270	46823218	Nup153	-
chr13	46782756	46782844	peak1647	9	-	0.000281117	15	0	chr13	46775270	46823218	Nup153	-
chr13	46800065	46800146	peak1648	22	-	1.37e-09	22	4	chr13	46775270	46823218	Nup153	-
chr13	46808207	46808304	peak1649	14	-	3.15e-06	19	0	chr13	46775270	46823218	Nup153	-
chr13	46817065	46817113	peak1650	9	-	0.000281117	9	4	chr13	46775270	46823218	Nup153	-
chr13	46822865	46823025	peak1651	11	-	4.93e-05	26	0	chr13	46775270	46823218	Nup153	-
chr13	46862885	46862989	peak1652	27	-	9.54e-12	99	4	chr13	46844456	47025087	Kif13a	-
chr13	46862944	46863050	peak1653	48	-	0	76	1	chr13	46844456	47025087	Kif13a	-
chr13	47180936	47181038	peak1654	44	-	0	71	2	chr13	47180135	47201589	Dek	-
chr13	47181010	47181089	peak1655	13	-	7.95e-06	19	0	chr13	47180135	47201589	Dek	-
chr13	47181224	47181301	peak1656	15	-	1.22e-06	15	0	chr13	47180135	47201589	Dek	-
chr13	47181301	47181394	peak1657	10	-	0.000119318	18	0	chr13	47180135	47201589	Dek	-
chr13	47241050	47241100	peak1658	38	-	0	38	0	chr13	47239308	47244039	A930002C04Rik	-
chr13	47323167	47323222	peak1659	40	+	0	40	2	chr13	47218088	47343360	Rnf144b	+
chr13	48997424	48997506	peak1664	13	-	7.95e-06	24	1	chr13	48974585	49063429	Fam120a	-
chr13	49062908	49062961	peak1665	9	-	0.000281117	9	0	chr13	48974585	49063429	Fam120a	-
chr13	49063125	49063200	peak1666	11	-	4.93e-05	13	0	chr13	48974585	49063429	Fam120a	-
chr13	49748754	49748818	peak1668	16	+	4.69e-07	16	0	chr13	49748446	49774385	Nol8	+
chr13	49748860	49748976	peak1669	13	+	7.95e-06	24	0	chr13	49748446	49774385	Nol8	+
chr13	49804936	49805026	peak1670	10	+	0.000119318	13	1	chr13	49777498	49829636	Iars	+
chr13	49805009	49805110	peak1671	9	+	0.000281117	26	1	chr13	49777498	49829636	Iars	+
chr13	49829081	49829161	peak1672	20	+	9.75e-09	23	0	chr13	49777498	49829636	Iars	+
chr13	51197318	51197382	peak1674	12	+	2e-05	12	0	chr13	51196248	51247931	Spin1	+
chr13	51245673	51245785	peak1675	10	+	0.000119318	20	8	chr13	51196248	51247931	Spin1	+
chr13	51298022	51298105	peak1676	9	-	0.000281117	16	5	chr13	51295452	51298435	H2af-ps2	-
chr13	54781164	54781248	peak1685	9	-	0.000281117	9	0	chr13	54780759	54795321	Rnf44	-
chr13	54782328	54782436	peak1686	17	-	1.8e-07	44	0	chr13	54780759	54795321	Rnf44	-
chr13	54782648	54782750	peak1687	14	-	3.15e-06	34	0	chr13	54780759	54795321	Rnf44	-
chr13	54782679	54782772	peak1688	12	-	2e-05	35	0	chr13	54780759	54795321	Rnf44	-
chr13	54782839	54782942	peak1689	15	-	1.22e-06	17	0	chr13	54780759	54795321	Rnf44	-
chr13	55176821	55176876	peak1690	10	-	0.000119318	10	0	chr13	55129240	55201661	Uimc1	-
chr13	55346994	55347099	peak1691	9	+	0.000281117	21	0	chr13	55311142	55419686	Nsd1	+
chr13	55347202	55347283	peak1692	10	+	0.000119318	10	0	chr13	55311142	55419686	Nsd1	+
chr13	55348013	55348114	peak1693	13	+	7.95e-06	24	0	chr13	55311142	55419686	Nsd1	+
chr13	55391540	55391612	peak1694	12	+	2e-05	19	1	chr13	55311142	55419686	Nsd1	+
chr13	55394894	55394983	peak1695	9	+	0.000281117	9	0	chr13	55311142	55419686	Nsd1	+
chr13	55413534	55413661	peak1696	36	+	7.72e-16	46	5	chr13	55311142	55419686	Nsd1	+
chr13	55414337	55414398	peak1697	11	+	4.93e-05	14	0	chr13	55311142	55419686	Nsd1	+
chr13	55418561	55418615	peak1698	9	+	0.000281117	9	0	chr13	55311142	55419686	Nsd1	+
chr13	55800843	55800946	peak1700	11	+	4.93e-05	15	0	chr13	55794484	55804861	B230219D22Rik	+
chr13	56724605	56724655	peak1701	11	+	4.93e-05	11	0	chr13	56710946	56740720	Tgfbi	+
chr13	58493615	58493723	peak1703	16	-	4.69e-07	31	3	chr13	58492492	58504704	Hnrnpk	-
chr13	58495932	58496064	peak1704	15	-	1.22e-06	49	2	chr13	58492492	58504704	Hnrnpk	-
chr13	58497550	58497652	peak1705	9	-	0.000281117	18	0	chr13	58492492	58504704	Hnrnpk	-
chr13	65349104	65349154	peak1710	15	+	1.22e-06	15	0	chr13	65342822	65351474	Gm36445	+
chr13	67887083	67887134	peak1712	11	+	4.93e-05	11	0	chr13	67880629	67890017	Zfp493	+
chr13	81649416	81649466	peak1724	11	-	4.93e-05	11	0	chr13	81234066	81772143	Adgrv1	-
chr13	86184591	86184657	peak1728	33	-	2.22e-14	33	1	chr13	86184402	86186400	Cox7c	-
chr13	90238556	90238636	peak1729	17	+	1.8e-07	17	0	chr13	90229271	90254526	Tmem167	+
chr13	9093188	9093313	peak1731	10	+	0.000119318	23	0	chr13	9093126	9173697	Larp4b	+
chr13	94075070	94075172	peak1733	16	+	4.69e-07	17	0	chr13	94073711	94175084	Homer1	+
chr13	95825226	95825281	peak1735	14	-	3.15e-06	14	3	chr13	95794059	96020291	Pde8b	-
chr13	97312688	97312833	peak1737	11	+	4.93e-05	23	1	chr13	97312689	97410122	Cert1	+
chr13	97403993	97404098	peak1738	14	+	3.15e-06	17	0	chr13	97312689	97410122	Cert1	+
chr13	97881251	97881339	peak1739	9	+	0.000281117	9	0	chr13	97837241	97899477	Fam169a	+
chr13	99612413	99612470	peak1745	13	-	7.95e-06	13	0	chr13	99612035	99696339	Tnpo1	-
chr13	99612980	99613088	peak1746	14	-	3.15e-06	20	0	chr13	99612035	99696339	Tnpo1	-
chr13	99613251	99613333	peak1747	16	-	4.69e-07	24	0	chr13	99612035	99696339	Tnpo1	-
chr13	99613409	99613510	peak1748	11	-	4.93e-05	22	2	chr13	99612035	99696339	Tnpo1	-
chr13	99613945	99614015	peak1749	20	-	9.75e-09	20	0	chr13	99612035	99696339	Tnpo1	-
chr13	99634957	99635074	peak1750	12	-	2e-05	14	0	chr13	99612035	99696339	Tnpo1	-
chr13	99648586	99648653	peak1751	10	-	0.000119318	11	0	chr13	99612035	99696339	Tnpo1	-
chr14	103516323	103516432	peak1753	11	-	4.93e-05	24	2	chr14	103512627	103746017	Mycbp2	-
chr14	103534342	103534458	peak1754	10	-	0.000119318	27	0	chr14	103512627	103746017	Mycbp2	-
chr14	103581567	103581639	peak1755	9	-	0.000281117	16	0	chr14	103512627	103746017	Mycbp2	-
chr14	103604392	103604515	peak1756	36	-	7.72e-16	60	0	chr14	103512627	103746017	Mycbp2	-
chr14	103622126	103622242	peak1757	22	-	1.37e-09	37	1	chr14	103512627	103746017	Mycbp2	-
chr14	103622141	103622246	peak1758	11	-	4.93e-05	37	1	chr14	103512627	103746017	Mycbp2	-
chr14	103647713	103647780	peak1759	15	-	1.22e-06	15	0	chr14	103512627	103746017	Mycbp2	-
chr14	103697893	103698011	peak1760	19	-	2.59e-08	31	0	chr14	103512627	103746017	Mycbp2	-
chr14	11010160	11010208	peak1765	13	-	7.95e-06	13	1	chr14	10382607	11994549	Fhit	-
chr14	11010160	11010208	peak1765	13	-	7.95e-06	13	1	chr14	7183214	20324117	Gm3629	-
chr14	115443667	115443722	peak1767	29	+	1.28e-12	42	1	chr14	115443611	115445950	Mir17hg	+
chr14	115443667	115443722	peak1767	29	+	1.28e-12	42	1	chr14	115443648	115443728	Mir92-1	+
chr14	122006089	122006171	peak1769	10	-	0.000119318	12	0	chr14	121937586	122196956	Dock9	-
chr14	122030304	122030356	peak1770	70	-	0	70	0	chr14	121937586	122196956	Dock9	-
chr14	13174213	13174265	peak1772	10	-	0.000119318	10	0	chr14	7183214	20324117	Gm3629	-
chr14	14936855	14936935	peak1774	9	+	0.000281117	10	0	chr14	14845004	14939815	Atxn7	+
chr14	15539654	15539706	peak1775	9	-	0.000281117	9	1	chr14	7183214	20324117	Gm3629	-
chr14	16774041	16774093	peak1776	12	-	2e-05	12	0	chr14	7183214	20324117	Gm3629	-
chr14	17103624	17103725	peak1777	9	+	0.000281117	9	0	chr14	17081827	17144440	Ngly1	+
chr14	19400365	19400422	peak1778	11	-	4.93e-05	11	0	chr14	7183214	20324117	Gm3629	-
chr14	21144261	21144311	peak1783	20	-	9.75e-09	20	8	chr14	21139080	21167343	Ecd	-
chr14	21538752	21538836	peak1784	10	+	0.000119318	10	0	chr14	21526773	21542841	Zswim8	+
chr14	21915121	21915173	peak1786	11	+	4.93e-05	11	1	chr14	21871795	22267791	Adk	+
chr14	22082959	22083021	peak1787	31	+	1.7e-13	32	5	chr14	21871795	22267791	Adk	+
chr14	22612495	22612583	peak1788	9	+	0.000281117	10	0	chr14	22569752	22617948	Samd8	+
chr14	22616853	22616951	peak1789	11	+	4.93e-05	11	0	chr14	22569752	22617948	Samd8	+
chr14	23340875	23340925	peak1792	17	+	1.8e-07	17	3	chr14	22838933	23875310	Lrmda	+
chr14	24693529	24693580	peak1794	10	-	0.000119318	10	0	chr14	24117915	24823427	Kcnma1	-
chr14	24823341	24823436	peak1795	9	-	0.000281117	9	0	chr14	24117915	24823427	Kcnma1	-
chr14	27232822	27232908	peak1797	10	-	0.000119318	12	0	chr14	27232653	27354110	Slmap	-
chr14	27233241	27233324	peak1798	11	-	4.93e-05	11	0	chr14	27232653	27354110	Slmap	-
chr14	27353286	27353410	peak1799	15	-	1.22e-06	20	0	chr14	27232653	27354110	Slmap	-
chr14	27476131	27476208	peak1800	20	+	9.75e-09	20	0	chr14	27457619	27476328	Arf4	+
chr14	27910172	27910222	peak1801	12	+	2e-05	12	1	chr14	27852186	27920472	Il17rd	+
chr14	27918410	27918507	peak1802	10	+	0.000119318	11	0	chr14	27852186	27920472	Il17rd	+
chr14	28280895	28280993	peak1803	11	+	4.93e-05	11	0	chr14	28242019	28296740	Tasor	+
chr14	28735280	28735329	peak1804	13	+	7.95e-06	13	0	chr14	28435592	29291723	Erc2	+
chr14	31287161	31287213	peak1805	33	-	2.22e-14	33	0	chr14	30853129	31304342	Cacna1d	-
chr14	31579195	31579256	peak1806	13	+	7.95e-06	16	2	chr14	31528034	31635907	Sfmbt1	+
chr14	31827461	31827579	peak1807	25	-	7.06e-11	74	0	chr14	31827478	31827537	Snord69	-
chr14	31827461	31827579	peak1807	25	-	7.06e-11	74	0	chr14	31825618	31832317	Gnl3	-
chr14	31828343	31828392	peak1808	10	-	0.000119318	10	0	chr14	31825618	31832317	Gnl3	-
chr14	31829399	31829461	peak1809	12	-	2e-05	13	0	chr14	31829404	31829458	Snord19	-
chr14	31829399	31829461	peak1809	12	-	2e-05	13	0	chr14	31825618	31832317	Gnl3	-
chr14	31835893	31835986	peak1810	13	+	7.95e-06	18	0	chr14	31832323	31934778	Pbrm1	+
chr14	31933303	31933380	peak1811	11	+	4.93e-05	14	0	chr14	31832323	31934778	Pbrm1	+
chr14	31984326	31984454	peak1813	12	-	2e-05	14	0	chr14	31984113	32020012	Nisch	-
chr14	31984634	31984771	peak1814	11	-	4.93e-05	18	0	chr14	31984113	32020012	Nisch	-
chr14	31994019	31994113	peak1815	10	-	0.000119318	11	0	chr14	31984113	32020012	Nisch	-
chr14	32633615	32633672	peak1817	10	-	0.000119318	11	0	chr14	32513200	32643601	Ankrd28	-
chr14	34194483	34194560	peak1818	11	-	4.93e-05	20	0	chr14	34191083	34260344	Mapk8	-
chr14	35505435	35505521	peak1819	11	+	4.93e-05	12	0	chr14	35487113	35561169	Wapl	+
chr14	35551057	35551142	peak1820	13	+	7.95e-06	14	0	chr14	35487113	35561169	Wapl	+
chr14	35559105	35559180	peak1821	15	+	1.22e-06	18	0	chr14	35487113	35561169	Wapl	+
chr14	35559289	35559378	peak1822	10	+	0.000119318	13	0	chr14	35487113	35561169	Wapl	+
chr14	37688442	37688575	peak1823	9	-	0.000281117	12	1	chr14	37688121	37781950	Ccser2	-
chr14	39426968	39427024	peak1825	9	-	0.000281117	9	0	chr14	39182136	40286376	Nrg3	-
chr14	46088914	46089034	peak1832	11	-	4.93e-05	14	0	chr14	46078466	46149740	Fermt2	-
chr14	46215218	46215292	peak1833	11	-	4.93e-05	13	0	chr14	46212845	46277818	Ddhd1	-
chr14	46230181	46230262	peak1834	11	-	4.93e-05	15	0	chr14	46212845	46277818	Ddhd1	-
chr14	46703671	46703783	peak1836	10	+	0.000119318	15	1	chr14	46703701	46704632	Ubb-ps	+
chr14	46703872	46703998	peak1837	26	+	5.97e-05	65	2	chr14	46703701	46704632	Ubb-ps	+
chr14	46704100	46704209	peak1838	17	+	4.24e-05	63	0	chr14	46703701	46704632	Ubb-ps	+
chr14	46704344	46704436	peak1839	18	+	6.86e-08	32	2	chr14	46703701	46704632	Ubb-ps	+
chr14	46704497	46704570	peak1840	19	+	2.59e-08	23	2	chr14	46703701	46704632	Ubb-ps	+
chr14	47910425	47910527	peak1841	10	+	0.000119318	19	1	chr14	47896594	47915775	Socs4	+
chr14	51427111	51427222	peak1847	748.5	-	0	5951	1058	chr14	51427121	51427446	Rpph1	-
chr14	51427147	51427326	peak1848	34	-	3.22e-11	1866	171	chr14	51427121	51427446	Rpph1	-
chr14	52688963	52689053	peak1859	28	+	3.48e-12	33	0	chr14	52688989	52689043	Snord58b	+
chr14	52703793	52703898	peak1860	9	-	0.000281117	14	0	chr14	52693051	52723696	Hnrnpc	-
chr14	52717772	52717873	peak1861	9	-	0.000281117	15	0	chr14	52693051	52723696	Hnrnpc	-
chr14	52717875	52717990	peak1862	11	-	4.93e-05	13	0	chr14	52693051	52723696	Hnrnpc	-
chr14	55126053	55126148	peak1866	10	-	0.000119318	13	3	chr14	55126018	55136307	Prmt5	-
chr14	55261335	55261432	peak1868	9	-	0.000281117	25	2	chr14	55260997	55305802	Acin1	-
chr14	55262600	55262664	peak1869	21	-	3.66e-09	21	1	chr14	55260997	55305802	Acin1	-
chr14	56371367	56371452	peak1871	15	+	1.22e-06	16	1	chr14	56364529	56374471	Nop9	+
chr14	57417772	57417887	peak1874	11	-	4.93e-05	20	1	chr14	57409421	57430553	Zmym5	-
chr14	57903299	57903352	peak1875	141	-	0	142	10	chr14	57893870	58017320	Cryl1	-
chr14	58198677	58198813	peak1876	28	-	3.48e-12	40	0	chr14	58196357	58284075	Xpo4	-
chr14	60838523	60838582	peak1878	10	-	0.000119318	10	0	chr14	60824120	60870316	Nupl1	-
chr14	60920256	60920366	peak1879	11	+	4.93e-05	13	0	chr14	60884041	60921208	Mtmr6	+
chr14	61432133	61432183	peak1880	16	+	4.69e-07	16	1	chr14	61403402	61524317	Mipep	+
chr14	62250729	62250823	peak1881	26	-	2.59e-11	29	0	chr14	62250716	62250809	Mir16-1	-
chr14	62250729	62250823	peak1881	26	-	2.59e-11	29	0	chr14	62221672	62301210	Dleu2	-
chr14	63218882	63218937	peak1884	12	+	2e-05	12	4	chr14	63174573	63227322	Fam124a	+
chr14	63379396	63379524	peak1885	10	-	0.000119318	18	2	chr14	63295164	63379949	Ints6	-
chr14	64145626	64145708	peak1886	9	-	0.000281117	9	0	chr14	64142446	64162790	Mtmr9	-
chr14	65372829	65372889	peak1887	9	+	0.000281117	11	3	chr14	65271377	65428454	Kif13b	+
chr14	65695177	65695229	peak1888	19	-	2.59e-08	19	0	chr14	65670895	65716943	Extl3	-
chr14	67604885	67604979	peak1891	18	-	6.86e-08	25	0	chr14	67604076	67627714	Bnip3l	-
chr14	67608060	67608138	peak1892	12	-	2e-05	20	1	chr14	67604076	67627714	Bnip3l	-
chr14	67634704	67634812	peak1893	10	-	0.000119318	13	0	chr14	67632892	67691308	Ppp2r2a	-
chr14	68297877	68297930	peak1894	11	-	4.93e-05	12	0	chr14	68294410	68333898	Cdca2	-
chr14	68421883	68421938	peak1895	12	-	2e-05	12	1	chr14	68369984	68551629	Dock5	-
chr14	68550992	68551044	peak1896	10	-	0.000119318	10	1	chr14	68369984	68551629	Dock5	-
chr14	69955572	69955662	peak1898	13	+	7.95e-06	14	0	chr14	69955207	69984747	Entpd4b	+
chr14	69955572	69955662	peak1898	13	+	7.95e-06	14	0	chr14	69955207	69984799	Entpd4	+
chr14	71064970	71065049	peak1900	11	-	4.93e-05	13	0	chr14	71061932	71166435	Xpo7	-
chr14	73909890	73909967	peak1901	14.5	+	2.18e-06	29	7	chr14	73909855	73918352	Med4	+
chr14	75167777	75167873	peak1904	13	-	7.95e-06	13	0	chr14	75154479	75347684	Lrch1	-
chr14	75709490	75709557	peak1905	10	+	0.000119318	10	0	chr14	75684172	75744234	Zc3h13	+
chr14	76247719	76247841	peak1906	17	+	1.8e-07	63	3	chr14	76247729	76247841	Snora31	+
chr14	76247719	76247841	peak1906	17	+	1.8e-07	63	3	chr14	76245062	76248110	Tpt1	+
chr14	76504540	76504591	peak1907	16	-	4.69e-07	16	0	chr14	76486038	76510622	Gpalpp1	-
chr14	78910639	78910760	peak1911	28	-	3.48e-12	32	0	chr14	78892052	78936667	Akap11	-
chr14	78912876	78912977	peak1912	13	-	7.95e-06	14	1	chr14	78892052	78936667	Akap11	-
chr14	78912980	78913072	peak1913	10	-	0.000119318	14	0	chr14	78892052	78936667	Akap11	-
chr14	78913343	78913444	peak1914	18	-	6.86e-08	34	3	chr14	78892052	78936667	Akap11	-
chr14	78913719	78913794	peak1915	12	-	2e-05	14	0	chr14	78892052	78936667	Akap11	-
chr14	78914637	78914759	peak1916	9	-	0.000281117	26	6	chr14	78892052	78936667	Akap11	-
chr14	79881444	79881558	peak1917	15	+	1.22e-06	68	6	chr14	79881000	79982298	Elf1	+
chr14	8577778	8577828	peak1920	35	-	2.68e-15	35	2	chr14	7183214	20324117	Gm3629	-
chr14	87266335	87266399	peak1922	12	-	2e-05	12	1	chr14	87055163	87541031	Diaph3	-
chr14	93527262	93527311	peak1924	18	-	6.86e-08	18	1	chr14	93412918	94289898	Pcdh9	-
chr14	9632341	9632405	peak1926	32	-	6.19e-14	34	1	chr14	7183214	20324117	Gm3629	-
chr14	9632412	9632524	peak1927	42	-	0	75	5	chr14	7183214	20324117	Gm3629	-
chr14	9632961	9633059	peak1928	11	-	4.93e-05	38	1	chr14	7183214	20324117	Gm3629	-
chr15	100450149	100450237	peak1929	9	+	0.000281117	12	0	chr15	100446092	100451192	Dazap2	+
chr15	100450272	100450339	peak1930	11	+	4.93e-05	11	0	chr15	100446092	100451192	Dazap2	+
chr15	100450335	100450435	peak1931	11	+	4.93e-05	29	5	chr15	100446092	100451192	Dazap2	+
chr15	101914614	101914692	peak1934	9	+	0.000281117	13	0	chr15	101904203	101927604	Eif4b	+
chr15	102044420	102044513	peak1935	9	+	0.000281117	10	0	chr15	102034075	102046041	Zfp740	+
chr15	102146460	102146527	peak1936	10	+	0.000119318	10	0	chr15	102126723	102154787	Espl1	+
chr15	102239117	102239201	peak1938	9	+	0.000281117	9	0	chr15	102236746	102266835	Sp1	+
chr15	102264734	102264795	peak1939	11	+	4.93e-05	11	0	chr15	102236746	102266835	Sp1	+
chr15	102266600	102266706	peak1940	9	+	0.000281117	15	0	chr15	102236746	102266835	Sp1	+
chr15	103025574	103025662	peak1941	11	-	4.93e-05	58	0	chr15	103021976	103070283	Cbx5	-
chr15	103027170	103027233	peak1942	10	-	0.000119318	13	0	chr15	103021976	103070283	Cbx5	-
chr15	103029787	103029868	peak1943	15	-	1.22e-06	15	0	chr15	103021976	103070283	Cbx5	-
chr15	103029973	103030057	peak1944	11	-	4.93e-05	16	0	chr15	103021976	103070283	Cbx5	-
chr15	12079953	12080043	peak1948	11	+	4.93e-05	22	0	chr15	12047605	12115205	Zfr	+
chr15	12280690	12280761	peak1949	9	+	0.000281117	9	0	chr15	12251250	12281022	Golph3	+
chr15	12763861	12763978	peak1950	17	+	1.8e-07	36	1	chr15	12754569	12865046	Drosha	+
chr15	12789103	12789161	peak1951	10	+	0.000119318	14	0	chr15	12754569	12865046	Drosha	+
chr15	28196645	28196699	peak1955	26	+	2.59e-11	26	0	chr15	28133520	28401800	Dnah5	+
chr15	31388140	31388206	peak1959	14	-	3.15e-06	14	0	chr15	31385653	31460792	Marchf6	-
chr15	31388753	31388844	peak1960	10	-	0.000119318	13	0	chr15	31385653	31460792	Marchf6	-
chr15	31412311	31412387	peak1961	9	-	0.000281117	13	0	chr15	31385653	31460792	Marchf6	-
chr15	32171611	32171676	peak1962	43	-	0	43	1	chr15	32170322	32174417	Snhg18	-
chr15	32171611	32171676	peak1962	43	-	0	43	1	chr15	32171599	32171687	Snord123	-
chr15	34370545	34370671	peak1963	11	-	4.93e-05	61	1	chr15	34370260	34372988	Gm12191	-
chr15	34370545	34370671	peak1963	11	-	4.93e-05	61	1	chr15	34370262	34373031	Rpl30	-
chr15	34370617	34370707	peak1964	10	-	0.000119318	32	0	chr15	34370260	34372988	Gm12191	-
chr15	34370617	34370707	peak1964	10	-	0.000119318	32	0	chr15	34370262	34373031	Rpl30	-
chr15	35861791	35861866	peak1965	20	-	9.75e-09	21	0	chr15	35861730	35868001	Cox6c	-
chr15	35866911	35866969	peak1966	10	-	0.000119318	16	0	chr15	35861730	35868001	Cox6c	-
chr15	36526772	36526876	peak1967	9	-	0.000281117	48	0	chr15	36525412	36538728	Pabpc1	-
chr15	36538354	36538444	peak1969	10	-	0.000119318	18	1	chr15	36525412	36538728	Pabpc1	-
chr15	36702434	36702525	peak1970	15	-	1.22e-06	22	0	chr15	36700015	36726684	Ywhaz	-
chr15	36705997	36706084	peak1971	15	-	1.22e-06	19	1	chr15	36700015	36726684	Ywhaz	-
chr15	37934305	37934439	peak1973	38	-	0	46	1	chr15	37897082	38008609	Ubr5	-
chr15	37954633	37954701	peak1974	17	-	1.8e-07	19	0	chr15	37897082	38008609	Ubr5	-
chr15	38430052	38430171	peak1975	15	-	1.22e-06	42	1	chr15	38417184	38449021	Azin1	-
chr15	38431192	38431280	peak1976	9	-	0.000281117	20	0	chr15	38417184	38449021	Azin1	-
chr15	38431260	38431380	peak1977	22	-	1.37e-09	40	1	chr15	38417184	38449021	Azin1	-
chr15	38950379	38950477	peak1978	12	+	2e-05	15	0	chr15	38944419	38978401	Dcaf13	+
chr15	41547221	41547270	peak1982	13	+	7.95e-06	13	1	chr15	41279027	41692593	Oxr1	+
chr15	43114150	43114238	peak1986	10	-	0.000119318	15	0	chr15	43081585	43114282	Eif3e	-
chr15	47483899	47483952	peak1988	74	-	0	76	29	chr15	47412183	48623535	Csmd3	-
chr15	47834252	47834302	peak1989	15	-	1.22e-06	15	0	chr15	47412183	48623535	Csmd3	-
chr15	4963383	4963436	peak1990	15	-	1.22e-06	15	1	chr15	4938761	5013773	C7	-
chr15	51795020	51795099	peak1992	32	-	6.19e-14	62	0	chr15	51794149	51823306	Rad21	-
chr15	51795085	51795189	peak1993	22	-	1.37e-09	33	0	chr15	51794149	51823306	Rad21	-
chr15	51809572	51809621	peak1994	19	-	2.59e-08	19	2	chr15	51794149	51823306	Rad21	-
chr15	53176702	53176789	peak1997	9	-	0.000281117	15	0	chr15	52899817	53177738	Ext1	-
chr15	54858718	54858814	peak1998	11	-	4.93e-05	13	0	chr15	54846683	54903707	Taf2	-
chr15	54891496	54891580	peak1999	11	-	4.93e-05	15	1	chr15	54846683	54903707	Taf2	-
chr15	57239017	57239069	peak2000	160	-	0	160	28	chr15	57075321	57309180	Slc22a22	-
chr15	57264752	57264835	peak2001	19	-	2.59e-08	28	2	chr15	57075321	57309180	Slc22a22	-
chr15	58770838	58770908	peak2004	15	+	1.22e-06	15	0	chr15	58765355	58771071	Ndufb9	+
chr15	58772815	58772896	peak2005	9	-	0.000281117	11	0	chr15	58772788	58913581	Mtss1	-
chr15	59180923	59180992	peak2007	11	-	4.93e-05	11	0	chr15	59163551	59205742	Washc5	-
chr15	59341550	59341616	peak2008	10	+	0.000119318	10	0	chr15	59205752	59433244	Nsmce2	+
chr15	63886046	63886139	peak2012	9	-	0.000281117	9	0	chr15	63760648	63892010	Cyrib	-
chr15	63886939	63886994	peak2013	9	-	0.000281117	11	3	chr15	63760648	63892010	Cyrib	-
chr15	63920182	63920238	peak2015	10	-	0.000119318	15	1	chr15	63918401	64214481	Asap1	-
chr15	65705077	65705209	peak2020	9	+	0.000281117	28	0	chr15	65618581	65705374	Efr3a	+
chr15	6604736	6604817	peak2021	12	+	2e-05	12	0	chr15	6529846	6615608	Fyb	+
chr15	66444682	66444738	peak2022	11	+	4.93e-05	11	0	chr15	66409133	66476817	Phf20l1	+
chr15	67204613	67204666	peak2023	16	+	4.69e-07	16	0	chr15	67058330	67208656	1700012I11Rik	+
chr15	68169028	68169081	peak2025	9	-	0.000281117	9	2	chr15	68168976	68169072	Mir30b	-
chr15	72734065	72734113	peak2028	19	-	2.59e-08	19	7	chr15	72420049	72891634	Trappc9	-
chr15	73436196	73436275	peak2029	12	-	2e-05	16	1	chr15	73407853	73455174	Slc45a4	-
chr15	73581652	73581757	peak2030	12	+	2e-05	16	0	chr15	73553574	73589196	Ptp4a3	+
chr15	74554485	74554587	peak2032	19	+	2.59e-08	20	0	chr15	74551663	74554803	Them6	+
chr15	76023655	76023761	peak2033	12	-	2e-05	16	0	chr15	76001403	76061808	Plec	-
chr15	76433945	76434010	peak2034	9	-	0.000281117	10	0	chr15	76426237	76438021	Cpsf1	-
chr15	76465241	76465311	peak2035	11	-	4.93e-05	11	0	chr15	76456666	76470359	Tonsl	-
chr15	76478547	76478620	peak2036	9	-	0.000281117	9	0	chr15	76473824	76490638	Cyhr1	-
chr15	77008885	77008978	peak2037	9	-	0.000281117	9	0	chr15	76909419	77137483	Rbfox2	-
chr15	77745533	77745594	peak2039	16	-	4.69e-07	16	2	chr15	77745480	77759424	Txn2	-
chr15	77773044	77773123	peak2040	10	-	0.000119318	10	0	chr15	77770951	77787152	Foxred2	-
chr15	78907372	78907445	peak2043	10	+	0.000119318	12	0	chr15	78905652	78924830	Eif3l	+
chr15	78980583	78980651	peak2044	11.5	+	0.000142131	36	4	chr15	78971754	78982204	Polr2f	+
chr15	79361242	79361294	peak2045	12	-	2e-05	12	0	chr15	79358125	79377171	Ddx17	-
chr15	79362738	79362875	peak2046	9	-	0.000281117	21	1	chr15	79358125	79377171	Ddx17	-
chr15	79369269	79369377	peak2048	17	-	1.8e-07	32	1	chr15	79358125	79377171	Ddx17	-
chr15	79372916	79372988	peak2049	10	-	0.000119318	12	0	chr15	79358125	79377171	Ddx17	-
chr15	79392609	79392714	peak2050	17	-	1.8e-07	18	0	chr15	79391927	79435539	Dmc1	-
chr15	79432868	79432933	peak2051	11	-	4.93e-05	12	0	chr15	79391927	79435539	Dmc1	-
chr15	79908920	79909033	peak2052	1356	-	0	1551	198	chr15	79908932	79909009	Snord83b	-
chr15	79908920	79909033	peak2052	1356	-	0	1551	198	chr15	79908210	79913836	Rpl3	-
chr15	79910127	79910236	peak2053	9	-	0.000281117	13	0	chr15	79908210	79913836	Rpl3	-
chr15	79913280	79913382	peak2054	138	-	0	138	10	chr15	79908210	79913836	Rpl3	-
chr15	80022735	80022786	peak2055	34	+	7.9e-15	34	7	chr15	80004150	80045949	Mgat3	+
chr15	80085904	80085978	peak2056	10	+	0.000119318	11	1	chr15	80085613	80087975	Atf4	+
chr15	80706805	80706926	peak2057	9	+	0.000281117	13	0	chr15	80541742	80771516	Tnrc6b	+
chr15	81441862	81441943	peak2060	16	+	4.69e-07	18	0	chr15	81416643	81482507	Ep300	+
chr15	81475391	81475460	peak2061	9	+	0.000281117	11	0	chr15	81416643	81482507	Ep300	+
chr15	81479361	81479456	peak2062	11	+	4.93e-05	17	1	chr15	81416643	81482507	Ep300	+
chr15	81654107	81654200	peak2063	11	+	4.93e-05	13	1	chr15	81633102	81657293	Tef	+
chr15	82684064	82684151	peak2064	13	-	7.95e-06	15	0	chr15	82639054	82742564	Tcf20	-
chr15	82957390	82957458	peak2065	10	-	0.000119318	10	0	chr15	82956397	82979808	Poldip3	-
chr15	82980043	82980189	peak2066	134	+	0	648	54	chr15	82980074	82980224	Rnu12	+
chr15	82980069	82980239	peak2067	206.333	+	9.37e-05	4619	507	chr15	82980074	82980224	Rnu12	+
chr15	83187052	83187190	peak2069	11	-	4.93e-05	22	2	chr15	83184276	83197727	1700001L05Rik	-
chr15	83187052	83187190	peak2069	11	-	4.93e-05	22	2	chr15	83172232	83193389	Gm51290	-
chr15	83187527	83187609	peak2070	11	-	4.93e-05	31	3	chr15	83184276	83197727	1700001L05Rik	-
chr15	83187527	83187609	peak2070	11	-	4.93e-05	31	3	chr15	83172232	83193389	Gm51290	-
chr15	83191620	83191684	peak2071	39	-	0	39	1	chr15	83184276	83197727	1700001L05Rik	-
chr15	83191620	83191684	peak2071	39	-	0	39	1	chr15	83172232	83193389	Gm51290	-
chr15	8322149	8322218	peak2072	9	-	0.000281117	16	0	chr15	8239823	8394463	Nipbl	-
chr15	83729953	83730008	peak2073	10	-	0.000119318	10	0	chr15	83697141	83895779	Efcab6	-
chr15	84564803	84564856	peak2074	13	+	7.95e-06	13	1	chr15	84550481	84602637	Arhgap8	+
chr15	84781965	84782044	peak2077	11	-	4.93e-05	11	0	chr15	84781955	84782053	Mir1249	-
chr15	84781965	84782044	peak2077	11	-	4.93e-05	11	0	chr15	84774365	84818401	5031439G07Rik	-
chr15	84895292	84895385	peak2078	9	-	0.000281117	10	0	chr15	84895118	84962387	Smc1b	-
chr15	84960155	84960235	peak2079	12	-	2e-05	17	3	chr15	84895118	84962387	Smc1b	-
chr15	85411883	85411957	peak2081	84	-	0	85	6	chr15	85365866	85412251	Wnt7b	-
chr15	88849745	88849811	peak2088	20	+	9.75e-09	22	3	chr15	88813423	88885582	Mov10l1	+
chr15	89132612	89132730	peak2089	9	-	0.000281117	21	2	chr15	89118666	89145742	Sbf1	-
chr15	90058090	90058187	peak2092	10	+	0.000119318	36	0	chr15	90054741	90060985	Alg10b	+
chr15	90060286	90060419	peak2093	20	+	9.75e-09	24	0	chr15	90054741	90060985	Alg10b	+
chr15	90060389	90060479	peak2094	29	+	1.28e-12	37	0	chr15	90054741	90060985	Alg10b	+
chr15	93104366	93104441	peak2101	34	-	7.9e-15	34	2	chr15	93070160	93105610	Gxylt1	-
chr15	93321401	93321466	peak2102	9	+	0.000281117	17	0	chr15	93228780	93322343	Pphln1	+
chr15	96193994	96194088	peak2103	10	+	0.000119318	10	0	chr15	96117952	96235894	Arid2	+
chr15	96274459	96274557	peak2104	9	-	0.000281117	10	7	chr15	96242128	96291274	Scaf11	-
chr15	96522161	96522246	peak2107	10	-	0.000119318	10	0	chr15	96517822	96530159	Slc38a2	-
chr15	98370704	98370798	peak2113	9	-	0.000281117	17	1	chr15	98369120	98398167	Ccnt1	-
chr15	98372709	98372798	peak2114	9	-	0.000281117	21	0	chr15	98369120	98398167	Ccnt1	-
chr15	98372721	98372834	peak2115	10	-	0.000119318	21	0	chr15	98369120	98398167	Ccnt1	-
chr15	98480241	98480348	peak2116	13	-	7.95e-06	17	2	chr15	98475937	98493320	Ddx23	-
chr15	98684963	98685035	peak2118	13	-	7.95e-06	15	0	chr15	98662099	98701636	Kmt2d	-
chr15	98693869	98694003	peak2119	9	-	0.000281117	20	2	chr15	98662099	98701636	Kmt2d	-
chr15	99152236	99152310	peak2121	11	-	4.93e-05	11	0	chr15	99147642	99200913	Fmnl3	-
chr15	99842258	99842364	peak2123	21	+	3.66e-09	31	0	chr15	99800495	99846789	Larp4	+
chr16	13373331	13373380	peak2129	11	+	4.93e-05	11	0	chr16	13256573	13417622	Mrtfb	+
chr16	13798733	13798818	peak2132	10	+	0.000119318	17	3	chr16	13780791	13814934	Rrn3	+
chr16	13814709	13814786	peak2133	11	+	4.93e-05	13	0	chr16	13780791	13814934	Rrn3	+
chr16	13835966	13836044	peak2134	13	-	7.95e-06	13	0	chr16	13833665	13903238	Pdxdc1	-
chr16	14191874	14191966	peak2135	9	+	0.000281117	9	0	chr16	14163367	14193016	Nde1	+
chr16	15624233	15624310	peak2138	9	-	0.000281117	10	1	chr16	15623989	15637493	Mcm4	-
chr16	16323448	16323523	peak2140	16	-	4.69e-07	16	1	chr16	16312320	16359124	Dnm1l	-
chr16	16983737	16983801	peak2141	9	+	0.000281117	9	0	chr16	16983474	17047546	Mapk1	+
chr16	17259892	17259993	peak2142	13	+	7.95e-06	13	1	chr16	17233679	17263523	Hic2	+
chr16	17309390	17309451	peak2144	9	-	0.000281117	9	0	chr16	17280443	17406407	Pi4ka	-
chr16	17357666	17357757	peak2145	9	-	0.000281117	10	0	chr16	17280443	17406407	Pi4ka	-
chr16	17487065	17487143	peak2146	9	+	0.000281117	13	0	chr16	17452077	17487533	Crkl	+
chr16	17841723	17841780	peak2148	14	-	3.15e-06	14	0	chr16	17840450	17891821	Dgcr2	-
chr16	18240811	18240921	peak2149	14	-	3.15e-06	28	0	chr16	18240071	18248787	Ranbp1	-
chr16	18285835	18285933	peak2150	12	-	2e-05	18	0	chr16	18254057	18289261	Dgcr8	-
chr16	18286701	18286793	peak2151	10	-	0.000119318	10	0	chr16	18254057	18289261	Dgcr8	-
chr16	20656606	20656708	peak2158	10	+	0.000119318	14	0	chr16	20651724	20663487	Psmd2	+
chr16	20656915	20657029	peak2159	15	+	1.22e-06	15	0	chr16	20651724	20663487	Psmd2	+
chr16	20659554	20659635	peak2160	11	+	4.93e-05	14	0	chr16	20651724	20663487	Psmd2	+
chr16	20675445	20675528	peak2161	20	+	9.75e-09	23	4	chr16	20672799	20692956	Eif4g1	+
chr16	20679314	20679401	peak2162	18	+	6.86e-08	23	0	chr16	20672799	20692956	Eif4g1	+
chr16	20684276	20684387	peak2163	65	+	0	281	34	chr16	20684328	20684386	Snord66	+
chr16	20684276	20684387	peak2163	65	+	0	281	34	chr16	20672799	20692956	Eif4g1	+
chr16	22598314	22598369	peak2165	19	-	2.59e-08	24	3	chr16	22466640	22657304	Dgkg	-
chr16	22871892	22871971	peak2166	15	+	1.22e-06	15	0	chr16	22857917	22879707	Dnajb11	+
chr16	23016069	23016192	peak2167	9	-	0.000281117	11	0	chr16	22985924	23029174	Kng2	-
chr16	23108998	23109094	peak2168	26	+	2.59e-11	89	3	chr16	23107540	23114205	Eif4a2	+
chr16	23108998	23109094	peak2168	26	+	2.59e-11	89	3	chr16	23109025	23109093	Snord2	+
chr16	23110443	23110570	peak2169	31	+	1.7e-13	159	2	chr16	23107540	23114205	Eif4a2	+
chr16	23110444	23110584	peak2170	48	+	0	159	2	chr16	23107540	23114205	Eif4a2	+
chr16	23110893	23111006	peak2171	10	+	0.000165218	29	2	chr16	23107540	23114205	Eif4a2	+
chr16	23110893	23111006	peak2171	10	+	0.000165218	29	2	chr16	23110842	23111006	Snora81	+
chr16	23111356	23111489	peak2172	109	+	0	536	40	chr16	23107540	23114205	Eif4a2	+
chr16	23111357	23111506	peak2173	17	+	2.67e-06	536	40	chr16	23107540	23114205	Eif4a2	+
chr16	24730407	24730457	peak2176	9	+	0.000281117	9	0	chr16	24393435	24992664	Lpp	+
chr16	26511587	26511636	peak2180	9	-	0.000281117	9	0	chr16	26503878	26526857	Tmem207	-
chr16	30313918	30314017	peak2183	9	-	0.000281117	21	0	chr16	30312509	30388616	Atp13a3	-
chr16	30314570	30314701	peak2184	21	-	3.66e-09	32	0	chr16	30312509	30388616	Atp13a3	-
chr16	30329038	30329114	peak2185	22	-	1.37e-09	30	0	chr16	30312509	30388616	Atp13a3	-
chr16	30338528	30338626	peak2186	9	-	0.000281117	13	0	chr16	30312509	30388616	Atp13a3	-
chr16	30343732	30343841	peak2187	13	-	7.95e-06	31	0	chr16	30312509	30388616	Atp13a3	-
chr16	30343805	30343902	peak2188	9	-	0.000281117	16	0	chr16	30312509	30388616	Atp13a3	-
chr16	30349827	30349946	peak2189	37	-	6.82e-17	64	0	chr16	30312509	30388616	Atp13a3	-
chr16	30351083	30351160	peak2190	9	-	0.000281117	20	0	chr16	30312509	30388616	Atp13a3	-
chr16	30357299	30357368	peak2191	19	-	2.59e-08	20	0	chr16	30312509	30388616	Atp13a3	-
chr16	32018782	32018898	peak2192	12	-	2e-05	25	0	chr16	32016375	32079428	Pak2	-
chr16	32019852	32019936	peak2193	9	-	0.000281117	24	0	chr16	32016375	32079428	Pak2	-
chr16	32052295	32052387	peak2194	13	-	7.95e-06	16	0	chr16	32016375	32079428	Pak2	-
chr16	32232283	32232375	peak2196	9	-	0.000281117	11	0	chr16	32230197	32247111	Fbxo45	-
chr16	32232781	32232844	peak2197	16	-	4.69e-07	16	0	chr16	32230197	32247111	Fbxo45	-
chr16	32243915	32243971	peak2198	10	-	0.000119318	10	0	chr16	32230197	32247111	Fbxo45	-
chr16	32384991	32385088	peak2199	10.5	+	0.000150545	23	0	chr16	32332337	32393833	Ubxn7	+
chr16	32385637	32385697	peak2200	19	+	2.59e-08	19	0	chr16	32332337	32393833	Ubxn7	+
chr16	32390390	32390495	peak2201	11	+	4.93e-05	15	0	chr16	32332337	32393833	Ubxn7	+
chr16	32630287	32630404	peak2202	12	+	2e-05	28	0	chr16	32608981	32632880	Tfrc	+
chr16	32630779	32630879	peak2203	10	+	0.000119318	11	2	chr16	32608981	32632880	Tfrc	+
chr16	32631013	32631081	peak2204	9	+	0.000281117	11	0	chr16	32608981	32632880	Tfrc	+
chr16	32632703	32632850	peak2205	24	+	1.92e-10	69	0	chr16	32608981	32632880	Tfrc	+
chr16	32906116	32906190	peak2206	10	+	0.000119318	12	0	chr16	32877869	32909049	Fyttd1	+
chr16	33001985	33002109	peak2207	12	+	2e-05	15	2	chr16	32914185	33016115	Lrch3	+
chr16	33185633	33185727	peak2209	10	+	0.000119318	11	0	chr16	33185156	33243398	Osbpl11	+
chr16	35568536	35568586	peak2212	86	+	0	86	13	chr16	35541447	35664344	Sema5b	+
chr16	36035844	36035927	peak2215	12	+	2e-05	14	1	chr16	35983448	36036248	Kpna1	+
chr16	36831567	36831668	peak2216	11	+	4.93e-05	12	0	chr16	36828485	36872801	Iqcb1	+
chr16	36839962	36840017	peak2217	10	+	0.000119318	10	0	chr16	36828485	36872801	Iqcb1	+
chr16	36898833	36898930	peak2218	12	+	2e-05	18	0	chr16	36885096	36933171	Golgb1	+
chr16	36914430	36914525	peak2219	13	+	7.95e-06	14	1	chr16	36885096	36933171	Golgb1	+
chr16	37878375	37878439	peak2223	11	+	4.93e-05	11	0	chr16	37868485	37888943	Lrrc58	+
chr16	37878476	37878562	peak2224	27	+	9.54e-12	27	1	chr16	37868485	37888943	Lrrc58	+
chr16	37882593	37882687	peak2225	12	+	2e-05	18	0	chr16	37868485	37888943	Lrrc58	+
chr16	37883321	37883441	peak2226	11	+	4.93e-05	25	0	chr16	37868485	37888943	Lrrc58	+
chr16	38090129	38090228	peak2227	12	+	2e-05	16	0	chr16	38089086	38246170	Gsk3b	+
chr16	38090357	38090432	peak2228	19	+	2.59e-08	20	0	chr16	38089086	38246170	Gsk3b	+
chr16	38193950	38194032	peak2229	9	+	0.000281117	9	0	chr16	38089086	38246170	Gsk3b	+
chr16	4085828	4085909	peak2232	14	-	3.15e-06	19	1	chr16	4084047	4213404	Crebbp	-
chr16	4117516	4117590	peak2233	51	-	0	63	3	chr16	4084047	4213404	Crebbp	-
chr16	4137381	4137454	peak2234	17	-	1.8e-07	17	0	chr16	4084047	4213404	Crebbp	-
chr16	41744175	41744228	peak2235	34	+	7.9e-15	34	0	chr16	39984476	42181792	Lsamp	+
chr16	43168302	43168376	peak2238	240	+	0	365	73	chr16	42907757	43619236	Zbtb20	+
chr16	44101745	44101817	peak2240	11	-	4.93e-05	11	0	chr16	44085516	44139372	Atp6v1a	-
chr16	44160515	44160592	peak2241	11	+	4.93e-05	11	0	chr16	44139903	44163575	Naa50	+
chr16	4611751	4611841	peak2244	14	+	3.15e-06	19	0	chr16	4594712	4615957	Glis2	+
chr16	48736344	48736397	peak2247	11	-	4.93e-05	11	1	chr16	48730886	48772175	Trat1	-
chr16	48997502	48997579	peak2248	10	+	0.000119318	10	0	chr16	48994300	49019818	Cip2a	+
chr16	5014173	5014236	peak2250	9	-	0.000281117	9	0	chr16	5013994	5050003	Glyr1	-
chr16	5014765	5014857	peak2251	9	-	0.000281117	12	0	chr16	5013994	5050003	Glyr1	-
chr16	5014942	5015043	peak2252	10	-	0.000119318	12	0	chr16	5013994	5050003	Glyr1	-
chr16	5062999	5063065	peak2253	12	+	2e-05	12	0	chr16	5050149	5086382	Ubn1	+
chr16	5064596	5064663	peak2254	9	+	0.000281117	9	0	chr16	5050149	5086382	Ubn1	+
chr16	56007673	56007774	peak2259	9	+	0.000281117	9	0	chr16	55973916	56009025	Zbtb11	+
chr16	56035863	56035968	peak2260	9	-	0.000281117	41	3	chr16	56033832	56037899	Trmt10c	-
chr16	56717415	56717520	peak2261	9	-	0.000281117	12	1	chr16	56690441	56717563	Tfg	-
chr16	57142851	57142956	peak2262	12	+	2e-05	12	0	chr16	57121826	57154643	Tomm70a	+
chr16	57391346	57391514	peak2263	335.667	-	0	1126	57	chr16	57302112	57606980	Cmss1	-
chr16	57391516	57391675	peak2264	173	-	0	199	29	chr16	57302112	57606980	Cmss1	-
chr16	59557650	59557718	peak2267	10	-	0.000119318	14	0	chr16	59491913	59600873	Crybg3	-
chr16	64851914	64852004	peak2272	11	+	4.93e-05	21	0	chr16	64851826	64859317	Cggbp1	+
chr16	64858979	64859091	peak2273	13	+	7.95e-06	20	0	chr16	64851826	64859317	Cggbp1	+
chr16	64859116	64859186	peak2274	11	+	4.93e-05	11	1	chr16	64851826	64859317	Cggbp1	+
chr16	76403462	76403533	peak2277	13	-	7.95e-06	14	0	chr16	76403450	76403956	Fau	-
chr16	77599154	77599207	peak2278	33	+	2.22e-14	33	0	chr16	77599180	77599245	Mir99a	+
chr16	77646493	77646545	peak2279	15	+	1.22e-06	15	0	chr16	77646517	77646588	Mir125b-2	+
chr16	8689850	8690013	peak2282	23	-	5.13e-10	48	1	chr16	8688814	8738435	Usp7	-
chr16	8690464	8690555	peak2283	9	-	0.000281117	11	0	chr16	8688814	8738435	Usp7	-
chr16	8710163	8710238	peak2284	9	-	0.000281117	9	0	chr16	8688814	8738435	Usp7	-
chr16	8831395	8831491	peak2285	25	+	7.06e-11	38	1	chr16	8830192	8859017	1810013L24Rik	+
chr16	8848073	8848161	peak2286	15	+	1.22e-06	15	0	chr16	8830192	8859017	1810013L24Rik	+
chr16	8850213	8850294	peak2287	9	+	0.000281117	9	0	chr16	8830192	8859017	1810013L24Rik	+
chr16	8856090	8856182	peak2288	9	+	0.000281117	11	0	chr16	8830192	8859017	1810013L24Rik	+
chr16	90937680	90937764	peak2291	19	-	2.59e-08	19	0	chr16	90936341	91011553	Synj1	-
chr16	91641459	91641520	peak2294	9	-	0.000281117	10	0	chr16	91621641	91647217	Gart	-
chr16	91657539	91657633	peak2295	10	+	0.000119318	15	0	chr16	91648068	91679437	Son	+
chr16	91659048	91659130	peak2296	12	+	2e-05	13	0	chr16	91648068	91679437	Son	+
chr16	91660116	91660223	peak2297	10	+	0.000119318	43	2	chr16	91648068	91679437	Son	+
chr16	91665595	91665681	peak2298	10	+	0.000119318	14	0	chr16	91648068	91679437	Son	+
chr16	92079888	92079990	peak2301	11	+	4.93e-05	37	7	chr16	92058580	92112472	Mrps6	+
chr16	92079888	92079990	peak2301	11	+	4.93e-05	37	7	chr16	92058566	92087718	Slc5a3	+
chr16	92079888	92080008	peak2302	10.5	+	0.000150545	37	7	chr16	92058580	92112472	Mrps6	+
chr16	92079888	92080008	peak2302	10.5	+	0.000150545	37	7	chr16	92058566	92087718	Slc5a3	+
chr16	92431187	92431237	peak2303	32	-	6.19e-14	32	2	chr16	92392195	92466414	Rcan1	-
chr16	93803756	93803806	peak2305	10	+	0.000119318	10	0	chr16	93712151	93810833	Dop1b	+
chr16	93875531	93875645	peak2306	12	+	2e-05	12	0	chr16	93832365	93876318	Morc3	+
chr16	94641004	94641083	peak2307	12	+	2e-05	16	0	chr16	94592345	94690828	Ttc3	+
chr16	94664372	94664472	peak2308	10	+	0.000119318	13	0	chr16	94592345	94690828	Ttc3	+
chr16	94664427	94664555	peak2309	13	+	7.95e-06	53	0	chr16	94592345	94690828	Ttc3	+
chr16	94664451	94664581	peak2310	20	+	9.75e-09	52	0	chr16	94592345	94690828	Ttc3	+
chr16	94664646	94664742	peak2311	14	+	3.15e-06	16	1	chr16	94592345	94690828	Ttc3	+
chr16	94666076	94666155	peak2312	24	+	1.92e-10	28	2	chr16	94592345	94690828	Ttc3	+
chr16	94678896	94678997	peak2313	16	+	4.69e-07	17	0	chr16	94592345	94690828	Ttc3	+
chr16	94814573	94814666	peak2314	9	+	0.000281117	9	0	chr16	94791812	94917126	Dyrk1a	+
chr16	94846047	94846128	peak2315	11	+	4.93e-05	11	1	chr16	94791812	94917126	Dyrk1a	+
chr16	95730048	95730097	peak2317	9	-	0.000281117	10	2	chr16	95580775	95808200	Erg	-
chr16	96230887	96230968	peak2318	9	-	0.000281117	13	0	chr16	96213698	96304035	Brwd1	-
chr16	96242824	96242883	peak2319	11	-	4.93e-05	11	0	chr16	96213698	96304035	Brwd1	-
chr16	96288127	96288219	peak2320	10	-	0.000119318	15	1	chr16	96213698	96304035	Brwd1	-
chr16	96343919	96344005	peak2321	11	-	4.93e-05	16	1	chr16	96343194	96349332	Hmgn1	-
chr17	10401594	10401674	peak2322	9	-	0.000281117	11	0	chr17	10399335	10512226	Qk	-
chr17	10402414	10402511	peak2323	10	-	0.000119318	24	1	chr17	10399335	10512226	Qk	-
chr17	10409145	10409282	peak2324	9	-	0.000281117	18	0	chr17	10399335	10512226	Qk	-
chr17	10680545	10680600	peak2325	10	+	0.000119318	10	3	chr17	10649081	10685923	A230009B12Rik	+
chr17	13109335	13109443	peak2328	9	+	0.000281117	22	0	chr17	13109194	13117933	Tcp1	+
chr17	13113126	13113238	peak2329	18	+	6.86e-08	24	0	chr17	13109194	13117933	Tcp1	+
chr17	13115625	13115749	peak2330	11	+	4.93e-05	44	0	chr17	13109194	13117933	Tcp1	+
chr17	13207856	13207947	peak2331	15	+	1.22e-06	15	0	chr17	13200704	13210985	Sod2	+
chr17	15627150	15627234	peak2333	10	-	0.000119318	21	1	chr17	15612684	15635240	Psmb1	-
chr17	15635116	15635180	peak2334	9	-	0.000281117	10	0	chr17	15612684	15635240	Psmb1	-
chr17	17967127	17967180	peak2339	16	+	4.69e-07	16	0	chr17	17967151	17967221	Mir99b	+
chr17	17967747	17967804	peak2340	12	+	2e-05	17	0	chr17	17967775	17967843	Mir125a	+
chr17	22102268	22102317	peak2341	36	+	7.72e-16	36	1	chr17	22099525	22131333	Zfp943	+
chr17	23944051	23944171	peak2349	11	+	0.000144534	44	19	chr17	23940153	23961710	Srrm2	+
chr17	23948590	23948699	peak2350	14	+	3.15e-06	43	2	chr17	23940153	23961710	Srrm2	+
chr17	23952109	23952176	peak2351	9	+	0.000281117	16	0	chr17	23940153	23961710	Srrm2	+
chr17	23952294	23952387	peak2352	14	+	3.15e-06	22	8	chr17	23940153	23961710	Srrm2	+
chr17	23953607	23953692	peak2353	16	+	4.69e-07	17	0	chr17	23940153	23961710	Srrm2	+
chr17	23953814	23953929	peak2354	14	+	3.15e-06	16	0	chr17	23940153	23961710	Srrm2	+
chr17	23955941	23956057	peak2355	25	+	7.06e-11	43	2	chr17	23940153	23961710	Srrm2	+
chr17	23955950	23956074	peak2356	16	+	4.69e-07	47	2	chr17	23940153	23961710	Srrm2	+
chr17	23956703	23956787	peak2357	11	+	4.93e-05	20	2	chr17	23940153	23961710	Srrm2	+
chr17	23957006	23957119	peak2358	15	+	1.22e-06	27	2	chr17	23940153	23961710	Srrm2	+
chr17	23957067	23957205	peak2359	9	+	0.000281117	50	2	chr17	23940153	23961710	Srrm2	+
chr17	23957427	23957541	peak2360	15	+	1.22e-06	26	0	chr17	23940153	23961710	Srrm2	+
chr17	23957987	23958118	peak2361	26	+	2.59e-11	49	2	chr17	23940153	23961710	Srrm2	+
chr17	23958506	23958604	peak2362	14.5	+	0.000140563	34	0	chr17	23940153	23961710	Srrm2	+
chr17	23960801	23960860	peak2363	11	+	4.93e-05	11	0	chr17	23940153	23961710	Srrm2	+
chr17	24213814	24213928	peak2364	9	-	0.000281117	21	0	chr17	24210646	24287889	Pdpk1	-
chr17	24215567	24215693	peak2365	16	-	4.69e-07	25	0	chr17	24210646	24287889	Pdpk1	-
chr17	24215955	24216027	peak2366	9	-	0.000281117	13	0	chr17	24210646	24287889	Pdpk1	-
chr17	24238579	24238677	peak2367	10	-	0.000119318	13	0	chr17	24210646	24287889	Pdpk1	-
chr17	24243824	24243895	peak2368	10	-	0.000119318	11	0	chr17	24210646	24287889	Pdpk1	-
chr17	24546323	24546435	peak2369	11	+	4.93e-05	12	0	chr17	24488967	24547149	Abca3	+
chr17	24646702	24646795	peak2371	12	-	2e-05	14	0	chr17	24645794	24664883	Traf7	-
chr17	24649191	24649302	peak2372	9	-	0.000281117	14	0	chr17	24645794	24664883	Traf7	-
chr17	24665390	24665498	peak2373	36	+	7.72e-16	166	6	chr17	24665195	24665689	Rab26os	+
chr17	24711722	24711873	peak2374	10	+	0.000119318	15	2	chr17	24686894	24733459	Pkd1	+
chr17	24731451	24731542	peak2375	9	+	0.000281117	9	0	chr17	24686894	24733459	Pkd1	+
chr17	24856619	24856704	peak2376	9	-	0.000281117	10	2	chr17	24856620	24856777	Snora78	-
chr17	24856619	24856704	peak2376	9	-	0.000281117	10	2	chr17	24856475	24856910	Snhg9	-
chr17	24857452	24857545	peak2377	27	+	9.54e-12	27	7	chr17	24857007	24858872	Rps2	+
chr17	24857758	24857854	peak2378	30	+	4.65e-13	55	9	chr17	24857007	24858872	Rps2	+
chr17	24857758	24857854	peak2378	30	+	4.65e-13	55	9	chr17	24857733	24857850	Snora64	+
chr17	25053246	25053311	peak2379	12	-	2e-05	12	0	chr17	25034450	25073922	Mapk8ip3	-
chr17	25099844	25099932	peak2380	15	-	1.22e-06	22	0	chr17	25098170	25152175	Cramp1l	-
chr17	25099898	25099993	peak2381	9	-	0.000281117	21	0	chr17	25098170	25152175	Cramp1l	-
chr17	25099973	25100076	peak2382	11	-	4.93e-05	25	0	chr17	25098170	25152175	Cramp1l	-
chr17	25237168	25237245	peak2383	33	-	2.22e-14	33	0	chr17	25236513	25252912	Telo2	-
chr17	25859121	25859203	peak2385	10	-	0.000119318	10	0	chr17	25855974	25864360	Chtf18	-
chr17	26020198	26020286	peak2388	9	-	0.000281117	10	0	chr17	26019058	26056659	Rab40c	-
chr17	26204825	26204928	peak2389	9	-	0.000281117	12	0	chr17	26125980	26206463	Rab11fip3	-
chr17	26407070	26407179	peak2394	22	+	1.37e-09	27	0	chr17	26389854	26422451	Luc7l	+
chr17	26792574	26792656	peak2396	9	+	0.000281117	12	1	chr17	26698456	26793878	Ergic1	+
chr17	27108369	27108483	peak2397	10	+	0.000119318	14	4	chr17	27078194	27109379	Syngap1	+
chr17	27571482	27571535	peak2399	34	-	7.9e-15	34	3	chr17	27559332	27650342	Grm4	-
chr17	27699570	27699641	peak2400	14	+	3.15e-06	17	1	chr17	27693518	27700617	Hmga1	+
chr17	27699570	27699641	peak2400	14	+	3.15e-06	17	1	chr17	27693597	27700616	Hmga1b	+
chr17	27772149	27772209	peak2401	9	-	0.000281117	10	0	chr17	27767359	27772189	Rps10	-
chr17	28024493	28024582	peak2404	11	+	4.93e-05	19	1	chr17	27993451	28036985	Uhrf1bp1	+
chr17	28350581	28350633	peak2405	17	-	1.8e-07	17	0	chr17	28264295	28410567	Mir5098	-
chr17	28467407	28467525	peak2406	10	+	0.000119318	23	3	chr17	28465415	28467978	Rpl10a	+
chr17	28467745	28467827	peak2407	9	+	0.000281117	15	1	chr17	28465415	28467978	Rpl10a	+
chr17	28467808	28467877	peak2408	10	+	0.000119318	19	1	chr17	28465415	28467978	Rpl10a	+
chr17	28884104	28884205	peak2409	9	+	0.000281117	19	0	chr17	28828286	28885350	Mapk14	+
chr17	29169586	29169670	peak2410	14	+	3.15e-06	25	3	chr17	29169604	29180317	Srsf3	+
chr17	29470739	29470819	peak2411	18	-	6.86e-08	19	0	chr17	29469020	29484877	Mtch1	-
chr17	30986800	30986851	peak2413	9	+	0.000281117	9	2	chr17	30763880	31012209	Dnah8	+
chr17	31012049	31012099	peak2414	13	+	7.95e-06	14	1	chr17	30763880	31012209	Dnah8	+
chr17	32333410	32333498	peak2415	22	-	1.37e-09	25	0	chr17	32333216	32421078	Brd4	-
chr17	32333951	32334047	peak2416	23	-	5.13e-10	26	1	chr17	32333216	32421078	Brd4	-
chr17	32343693	32343771	peak2417	15	-	1.22e-06	15	0	chr17	32333216	32421078	Brd4	-
chr17	32358123	32358230	peak2418	23	-	5.13e-10	27	0	chr17	32333216	32421078	Brd4	-
chr17	33883787	33883880	peak2419	9	-	0.000281117	17	1	chr17	33879428	33897431	Rab11b	-
chr17	33960182	33960301	peak2421	14	-	3.15e-06	22	0	chr17	33959980	33961507	Rps28	-
chr17	34092022	34092083	peak2422	13	-	7.95e-06	13	2	chr17	34088942	34092610	Rps18	-
chr17	34248999	34249083	peak2423	11	-	4.93e-05	15	2	chr17	34248963	34259552	Brd2	-
chr17	34249543	34249622	peak2424	10	-	0.000119318	21	1	chr17	34248963	34259552	Brd2	-
chr17	34251018	34251135	peak2425	10	-	0.000119318	21	1	chr17	34248963	34259552	Brd2	-
chr17	34251867	34251989	peak2426	16	-	0.000140559	40	0	chr17	34248963	34259552	Brd2	-
chr17	34255799	34255880	peak2427	13	-	7.95e-06	17	1	chr17	34248963	34259552	Brd2	-
chr17	34787988	34788066	peak2428	10	+	0.000119318	11	4	chr17	34784090	34792019	Atf6b	+
chr17	35087894	35087996	peak2429	14	-	3.15e-06	32	0	chr17	35087180	35089416	1110038B12Rik	-
chr17	35087894	35087996	peak2429	14	-	3.15e-06	32	0	chr17	35087894	35087953	Snord52	-
chr17	35088957	35089050	peak2430	21	-	3.66e-09	68	9	chr17	35087180	35089416	1110038B12Rik	-
chr17	35089175	35089284	peak2431	930	-	0	1088	52	chr17	35087180	35089416	1110038B12Rik	-
chr17	35141183	35141247	peak2433	11	+	4.93e-05	13	0	chr17	35137851	35153274	Vars	+
chr17	35278280	35278336	peak2434	9	+	0.000281117	9	0	chr17	35272157	35284266	Bag6	+
chr17	35279404	35279498	peak2435	11	+	4.93e-05	14	0	chr17	35272157	35284266	Bag6	+
chr17	35287441	35287529	peak2436	15	-	1.22e-06	35	4	chr17	35286030	35301822	Prrc2a	-
chr17	35293260	35293309	peak2437	12	-	2e-05	12	0	chr17	35286030	35301822	Prrc2a	-
chr17	35296080	35296152	peak2438	12	-	2e-05	16	1	chr17	35286030	35301822	Prrc2a	-
chr17	35299599	35299675	peak2439	15	-	1.22e-06	15	0	chr17	35286030	35301822	Prrc2a	-
chr17	35379614	35379699	peak2440	20	+	9.75e-09	23	2	chr17	35378690	35390652	Ddx39b	+
chr17	35384094	35384195	peak2441	16	+	4.69e-07	24	0	chr17	35378690	35390652	Ddx39b	+
chr17	35390433	35390575	peak2442	10	+	0.000119318	22	0	chr17	35378690	35390652	Ddx39b	+
chr17	35989423	35989505	peak2443	9	+	0.000281117	12	0	chr17	35978442	35996615	Mdc1	+
chr17	43591186	43591279	peak2467	10	+	0.000119318	11	2	chr17	43497379	43596506	Adgrf5	+
chr17	45704835	45704968	peak2470	25	-	7.06e-11	73	0	chr17	45704726	45710210	Hsp90ab1	-
chr17	45704870	45704996	peak2471	20	-	9.75e-09	73	0	chr17	45704726	45710210	Hsp90ab1	-
chr17	45705190	45705251	peak2472	9	-	0.000281117	26	2	chr17	45704726	45710210	Hsp90ab1	-
chr17	45705952	45706033	peak2473	10	-	0.000119318	34	0	chr17	45704726	45710210	Hsp90ab1	-
chr17	45706276	45706371	peak2474	24	-	1.92e-10	26	1	chr17	45704726	45710210	Hsp90ab1	-
chr17	45707970	45708071	peak2475	9	-	0.000281117	31	2	chr17	45704726	45710210	Hsp90ab1	-
chr17	45708035	45708148	peak2476	13	-	7.95e-06	17	1	chr17	45704726	45710210	Hsp90ab1	-
chr17	46536795	46536888	peak2479	13	+	7.95e-06	18	0	chr17	46520714	46557867	Zfp318	+
chr17	46540982	46541045	peak2480	10	+	0.000119318	10	0	chr17	46520714	46557867	Zfp318	+
chr17	46541045	46541168	peak2481	5046	+	0	6324	1029	chr17	46520714	46557867	Zfp318	+
chr17	46546007	46546073	peak2482	9	+	0.000281117	14	0	chr17	46520714	46557867	Zfp318	+
chr17	46550794	46550872	peak2483	17	+	1.8e-07	17	0	chr17	46520714	46557867	Zfp318	+
chr17	46550981	46551038	peak2484	9	+	0.000281117	11	0	chr17	46520714	46557867	Zfp318	+
chr17	46551043	46551149	peak2485	11	+	4.93e-05	15	3	chr17	46520714	46557867	Zfp318	+
chr17	46591581	46591629	peak2486	10	-	0.000119318	10	3	chr17	46579396	46624624	Ttbk1	-
chr17	46912427	46912489	peak2487	9	-	0.000281117	10	0	chr17	46910855	46919605	Rpl7l1	-
chr17	47821013	47821123	peak2492	17	+	1.8e-07	17	0	chr17	47767638	47823688	Usp49	+
chr17	47821013	47821123	peak2492	17	+	1.8e-07	17	0	chr17	47748533	47823688	Gm20517	+
chr17	50418716	50418810	peak2494	10	-	0.000119318	30	2	chr17	50418717	50432945	Dazl	-
chr17	50419179	50419273	peak2495	13	-	7.95e-06	19	0	chr17	50418717	50432945	Dazl	-
chr17	50419717	50419809	peak2496	10	-	0.000119318	15	0	chr17	50418717	50432945	Dazl	-
chr17	50423566	50423638	peak2497	15	-	1.22e-06	15	1	chr17	50418717	50432945	Dazl	-
chr17	50432734	50432830	peak2498	21	-	3.66e-09	65	6	chr17	50418717	50432945	Dazl	-
chr17	50432734	50432863	peak2499	25	-	7.06e-11	95	10	chr17	50418717	50432945	Dazl	-
chr17	51236290	51236358	peak2500	16	-	4.69e-07	16	0	chr17	50872451	51318677	Tbc1d5	-
chr17	5129989	5130040	peak2501	39	+	0	43	8	chr17	4995073	5347656	Arid1b	+
chr17	54427712	54427764	peak2503	35	-	2.68e-15	35	4	chr17	54412914	54438359	Slc5a7	-
chr17	5661364	5661415	peak2507	14	+	3.15e-06	14	0	chr17	5492599	5753891	Zdhhc14	+
chr17	57145345	57145405	peak2508	9	-	0.000281117	9	0	chr17	57142824	57150711	Gtf2f1	-
chr17	57161234	57161324	peak2509	14	-	3.15e-06	27	2	chr17	57160471	57170930	Khsrp	-
chr17	57361201	57361251	peak2510	16	-	4.69e-07	16	5	chr17	57343389	57367559	C3	-
chr17	57997367	57997418	peak2512	13	+	7.95e-06	13	1	chr17	57908633	58551054	Cntnap5c	+
chr17	58185061	58185113	peak2513	73	+	0	73	29	chr17	57908633	58551054	Cntnap5c	+
chr17	6138910	6139022	peak2514	11	+	4.93e-05	11	0	chr17	6106829	6240637	Tulp4	+
chr17	6213516	6213602	peak2515	9	+	0.000281117	27	1	chr17	6106829	6240637	Tulp4	+
chr17	6237124	6237237	peak2517	14	+	3.15e-06	22	0	chr17	6106829	6240637	Tulp4	+
chr17	64632483	64632590	peak2521	9	-	0.000281117	14	0	chr17	64630354	64681223	Pja2	-
chr17	66468377	66468429	peak2526	16	+	4.69e-07	17	7	chr17	66460885	66469843	Washc1	+
chr17	67493075	67493125	peak2527	19	-	2.59e-08	19	0	chr17	67016187	67703831	Ptprm	-
chr17	70949761	70949812	peak2529	17	+	1.8e-07	17	1	chr17	70318412	71170753	Dlgap1	+
chr17	71980590	71980706	peak2531	32	+	6.19e-14	177	3	chr17	71980618	71980701	Snord92	+
chr17	71980590	71980706	peak2531	32	+	6.19e-14	177	3	chr17	71965554	72008371	Wdr43	+
chr17	71980601	71980706	peak2532	38	+	0	177	3	chr17	71980618	71980701	Snord92	+
chr17	71980601	71980706	peak2532	38	+	0	177	3	chr17	71965554	72008371	Wdr43	+
chr17	71990186	71990298	peak2533	34	+	7.9e-15	129	18	chr17	71990228	71990296	Snord53	+
chr17	71990186	71990298	peak2533	34	+	7.9e-15	129	18	chr17	71965554	72008371	Wdr43	+
chr17	71990867	71991000	peak2534	17	+	1.8e-07	457	68	chr17	71965554	72008371	Wdr43	+
chr17	71990894	71991000	peak2535	71	+	0	457	68	chr17	71965554	72008371	Wdr43	+
chr17	7380972	7381024	peak2536	12	+	2e-05	12	3	chr17	7374463	7507664	Rps6ka2	+
chr17	75008450	75008568	peak2538	10	+	0.000119318	10	0	chr17	74927634	75102696	Birc6	+
chr17	75011311	75011398	peak2539	15	+	1.22e-06	16	0	chr17	74927634	75102696	Birc6	+
chr17	75031012	75031100	peak2540	10	+	0.000119318	10	0	chr17	74927634	75102696	Birc6	+
chr17	75034134	75034231	peak2541	10	+	0.000119318	14	3	chr17	74927634	75102696	Birc6	+
chr17	75042647	75042764	peak2542	9	+	0.000281117	11	2	chr17	74927634	75102696	Birc6	+
chr17	75049163	75049319	peak2543	12	+	2e-05	19	0	chr17	74927634	75102696	Birc6	+
chr17	75059809	75059940	peak2544	27	+	9.54e-12	35	0	chr17	74927634	75102696	Birc6	+
chr17	75061964	75062091	peak2545	15	+	1.22e-06	30	2	chr17	74927634	75102696	Birc6	+
chr17	79082258	79082336	peak2548	12	-	2e-05	14	0	chr17	79049252	79135901	Strn	-
chr17	79350829	79350896	peak2549	9	-	0.000281117	9	0	chr17	79348744	79420156	Prkd3	-
chr17	80604081	80604143	peak2553	9	-	0.000281117	11	0	chr17	80599419	80606645	Srsf7	-
chr17	80604638	80604768	peak2554	12	-	2.86e-05	38	0	chr17	80599419	80606645	Srsf7	-
chr17	8124009	8124062	peak2555	11	-	4.93e-05	11	2	chr17	8047937	8300880	Gm1604a	-
chr17	85036646	85036697	peak2562	9	+	0.000281117	9	3	chr17	85025814	85054904	Dync2li1	+
chr17	85527066	85527124	peak2563	9	+	0.000281117	9	0	chr17	85489965	85857929	Camkmt	+
chr17	87833063	87833172	peak2565	9	-	0.000281117	21	0	chr17	87832740	87846275	Calm2	-
chr17	8832460	8832511	peak2566	11	+	4.93e-05	11	1	chr17	8719665	9179513	Pde10a	+
chr17	95125931	95126032	peak2569	10	-	0.000119318	14	0	chr17	95121929	95149359	Mettl4	-
chr18	10067531	10067609	peak2571	9	-	0.000281117	9	1	chr18	10064398	10181790	Rock1	-
chr18	10150971	10151075	peak2572	127	-	0	163	29	chr18	10064398	10181790	Rock1	-
chr18	10151066	10151171	peak2573	45	-	0	45	7	chr18	10064398	10181790	Rock1	-
chr18	10751899	10752009	peak2575	12	+	2e-05	24	0	chr18	10725622	10818576	Mib1	+
chr18	10795778	10795846	peak2576	17	+	1.8e-07	18	0	chr18	10725622	10818576	Mib1	+
chr18	10811950	10812055	peak2577	12	+	2e-05	15	2	chr18	10725622	10818576	Mib1	+
chr18	10813105	10813206	peak2578	13	+	7.95e-06	21	3	chr18	10725622	10818576	Mib1	+
chr18	10814159	10814290	peak2579	9	+	0.000281117	27	0	chr18	10725622	10818576	Mib1	+
chr18	10814309	10814393	peak2580	12	+	2e-05	18	0	chr18	10725622	10818576	Mib1	+
chr18	10814499	10814580	peak2581	9	+	0.000281117	23	0	chr18	10725622	10818576	Mib1	+
chr18	14806272	14806380	peak2585	95	-	0	161	19	chr18	14784137	14841423	Ss18	-
chr18	14806367	14806474	peak2586	45	-	0	45	7	chr18	14784137	14841423	Ss18	-
chr18	15006966	15007067	peak2587	9	+	0.000281117	9	0	chr18	14941753	15060612	Taf4b	+
chr18	21011202	21011302	peak2590	12	-	2e-05	13	0	chr18	20975723	21054883	Trappc8	-
chr18	24443410	24443494	peak2594	18	+	6.86e-08	18	0	chr18	24363844	24445317	Galnt1	+
chr18	31995493	31995576	peak2598	9	+	0.000281117	9	0	chr18	31963710	32068641	Wdr33	+
chr18	32255213	32255284	peak2599	9	+	0.000281117	9	0	chr18	32227387	32263985	Iws1	+
chr18	33954803	33954949	peak2602	36	+	7.72e-16	55	9	chr18	33954545	33955643	Epb41l4aos	+
chr18	34464268	34464367	peak2603	11	+	4.93e-05	16	0	chr18	34380637	34481844	Apc	+
chr18	34478038	34478157	peak2604	14	+	3.15e-06	25	0	chr18	34380637	34481844	Apc	+
chr18	34928170	34928286	peak2606	13	+	7.95e-06	15	0	chr18	34918503	34933414	Fam53c	+
chr18	34931643	34931789	peak2607	9	+	0.000281117	10	0	chr18	34918503	34933414	Fam53c	+
chr18	35022151	35022240	peak2608	10	+	0.000119318	10	0	chr18	35020860	35024610	Egr1	+
chr18	35023557	35023631	peak2609	11	+	4.93e-05	11	0	chr18	35020860	35024610	Egr1	+
chr18	35065723	35065792	peak2610	12	-	2e-05	18	0	chr18	35062438	35091657	Etf1	-
chr18	35069546	35069605	peak2611	9	-	0.000281117	9	1	chr18	35062438	35091657	Etf1	-
chr18	35091248	35091332	peak2612	13	-	7.95e-06	15	0	chr18	35062438	35091657	Etf1	-
chr18	35714189	35714290	peak2614	9	+	0.000281117	18	0	chr18	35714220	35714290	Mir1949	+
chr18	35714189	35714290	peak2614	9	+	0.000281117	18	0	chr18	35713063	35717970	Snhg4	+
chr18	35716654	35716760	peak2615	14	+	3.15e-06	26	1	chr18	35716683	35716881	Snora74a	+
chr18	35716654	35716760	peak2615	14	+	3.15e-06	26	1	chr18	35713063	35717970	Snhg4	+
chr18	35716753	35716882	peak2616	10	+	0.000119318	39	1	chr18	35716683	35716881	Snora74a	+
chr18	35716753	35716882	peak2616	10	+	0.000119318	39	1	chr18	35713063	35717970	Snhg4	+
chr18	35731548	35731627	peak2617	12	+	2e-05	23	0	chr18	35721811	35751699	Matr3	+
chr18	35738552	35738630	peak2618	33	+	2.22e-14	39	2	chr18	35721811	35751699	Matr3	+
chr18	35744325	35744488	peak2619	19	+	2.59e-08	42	1	chr18	35721811	35751699	Matr3	+
chr18	35750710	35750834	peak2620	15	+	1.22e-06	23	1	chr18	35721811	35751699	Matr3	+
chr18	35769772	35769848	peak2621	23	+	5.13e-10	23	3	chr18	35758270	35776840	Paip2	+
chr18	36754447	36754530	peak2622	12	+	2e-05	17	0	chr18	36720256	36818562	Ankhd1	+
chr18	36792003	36792114	peak2623	12	+	2e-05	13	0	chr18	36720256	36818562	Ankhd1	+
chr18	36797838	36797925	peak2624	15	+	1.22e-06	15	0	chr18	36720256	36818562	Ankhd1	+
chr18	36923702	36923753	peak2625	14	-	3.15e-06	14	0	chr18	36923324	36925868	Dnd1	-
chr18	37828459	37828534	peak2627	12	+	2e-05	12	0	chr18	37821428	38001524	Pcdhga1	+
chr18	37828459	37828534	peak2627	12	+	2e-05	12	0	chr18	37112301	38001526	Gm37013	+
chr18	37828459	37828534	peak2627	12	+	2e-05	12	0	chr18	37133455	38001526	Gm38667	+
chr18	37828459	37828534	peak2627	12	+	2e-05	12	0	chr18	37127284	38001526	Gm38666	+
chr18	42435132	42435197	peak2633	9	+	0.000281117	9	0	chr18	42435006	42501194	Rbm27	+
chr18	42498736	42498836	peak2634	15	+	1.22e-06	16	3	chr18	42435006	42501194	Rbm27	+
chr18	42682545	42682641	peak2635	17	+	1.8e-07	20	0	chr18	42671140	42735439	Tcerg1	+
chr18	43542017	43542067	peak2636	17	-	1.8e-07	17	4	chr18	43480632	43597940	Dpysl3	-
chr18	45047708	45047794	peak2638	12	+	2e-05	13	0	chr18	44988318	45049374	Ythdc2	+
chr18	45048248	45048315	peak2639	15	+	1.22e-06	16	1	chr18	44988318	45049374	Ythdc2	+
chr18	46684328	46684406	peak2642	16	-	4.69e-07	20	0	chr18	46664259	46685625	Fem1c	-
chr18	46894914	46894991	peak2643	10	-	0.000119318	13	0	chr18	46892070	46901233	Atg12	-
chr18	48157935	48157994	peak2644	10	+	0.000119318	10	2	chr18	48082494	48267634	G630055G22Rik	+
chr18	50077267	50077364	peak2646	9	+	0.000281117	13	0	chr18	49992650	50125127	Dmxl1	+
chr18	51299369	51299422	peak2647	12	+	6.12e-05	24	3	chr18	51277551	51464295	Prr16	+
chr18	56736101	56736158	peak2655	65	+	0	65	1	chr18	56722222	56747366	Phax	+
chr18	57524831	57524910	peak2657	9	+	0.000281117	9	0	chr18	57514386	57552373	Prrc1	+
chr18	58058924	58059022	peak2658	16	+	4.69e-07	20	0	chr18	58038331	58106475	Slc12a2	+
chr18	58069897	58069994	peak2659	9	+	0.000281117	13	0	chr18	58038331	58106475	Slc12a2	+
chr18	58099771	58099872	peak2660	10	+	0.000119318	10	0	chr18	58038331	58106475	Slc12a2	+
chr18	58104587	58104659	peak2661	9	+	0.000281117	13	0	chr18	58038331	58106475	Slc12a2	+
chr18	60686221	60686322	peak2662	11	+	4.93e-05	16	0	chr18	60685807	60718420	Dctn4	+
chr18	60716033	60716093	peak2663	16	+	4.69e-07	16	0	chr18	60685807	60718420	Dctn4	+
chr18	61747606	61747710	peak2664	21	+	3.66e-09	25	0	chr18	61714926	61749974	Csnk1a1	+
chr18	62794277	62794331	peak2666	27	-	9.54e-12	33	13	chr18	62767193	62901041	Spink13	-
chr18	66159636	66159684	peak2671	10	-	0.000119318	10	0	chr18	66140392	66162289	Lman1	-
chr18	67569102	67569203	peak2674	11	-	4.93e-05	11	0	chr18	67564417	67608846	Afg3l2	-
chr18	73907301	73907352	peak2678	12	-	2e-05	12	1	chr18	73894691	73914133	Elac1	-
chr18	74439277	74439345	peak2679	11	+	4.93e-05	13	0	chr18	74427828	74442391	Mbd1	+
chr18	75160696	75160786	peak2680	38	+	0	42	0	chr18	75160721	75160776	Snord58b	+
chr18	75160696	75160786	peak2680	38	+	0	42	0	chr18	75160130	75163035	Rpl17	+
chr18	75161079	75161180	peak2681	43	+	0	90	2	chr18	75160130	75163035	Rpl17	+
chr18	75161258	75161316	peak2682	12	+	2e-05	12	1	chr18	75160130	75163035	Rpl17	+
chr18	75161476	75161597	peak2683	13	+	7.95e-06	43	0	chr18	75160130	75163035	Rpl17	+
chr18	76462034	76462120	peak2687	10	+	0.000119318	14	0	chr18	76401354	76471401	Smad2	+
chr18	77336312	77336426	peak2688	9	+	0.000281117	32	0	chr18	77303946	77394447	Pias2	+
chr18	77383753	77383822	peak2689	12	+	2e-05	12	0	chr18	77303946	77394447	Pias2	+
chr18	77385436	77385507	peak2690	13	+	7.95e-06	13	0	chr18	77303946	77394447	Pias2	+
chr18	77701959	77702016	peak2691	23	-	5.13e-10	25	0	chr18	77694848	77803875	Rnf165	-
chr18	77746477	77746532	peak2692	11	-	4.93e-05	25	2	chr18	77694848	77803875	Rnf165	-
chr18	77871653	77871767	peak2695	10	-	0.000119318	14	0	chr18	77870226	77953227	8030462N17Rik	-
chr18	77872408	77872488	peak2696	9	-	0.000281117	9	0	chr18	77870226	77953227	8030462N17Rik	-
chr18	77913049	77913108	peak2697	11	-	4.93e-05	11	0	chr18	77870226	77953227	8030462N17Rik	-
chr18	78018641	78018707	peak2698	10	+	0.000119318	13	0	chr18	78012506	78021607	Atp5a1	+
chr18	78020010	78020078	peak2699	11	+	4.93e-05	12	0	chr18	78012506	78021607	Atp5a1	+
chr18	78781869	78781922	peak2700	45	-	0	45	32	chr18	78342882	78793689	Slc14a2	-
chr18	83081380	83081431	peak2707	10	+	0.000119318	10	1	chr18	83080270	83174706	Zfp516	+
chr18	9316565	9316667	peak2717	9	-	0.000281117	11	0	chr18	9312301	9450152	Ccny	-
chr19	10057198	10057304	peak2718	9	+	0.000281117	29	0	chr19	10055089	10059601	Fth1	+
chr19	10057208	10057358	peak2719	9	+	0.000281117	36	0	chr19	10055089	10059601	Fth1	+
chr19	10057326	10057420	peak2720	10	+	0.000119318	29	0	chr19	10055089	10059601	Fth1	+
chr19	10057369	10057475	peak2721	17.5	+	9.99e-06	79	2	chr19	10055089	10059601	Fth1	+
chr19	10058738	10058812	peak2722	22	+	1.37e-09	40	0	chr19	10055089	10059601	Fth1	+
chr19	10059447	10059511	peak2723	15	+	1.22e-06	16	0	chr19	10055089	10059601	Fth1	+
chr19	10163237	10163304	peak2724	12	-	2e-05	14	0	chr19	10137254	10175993	Fads2	-
chr19	10609865	10609948	peak2726	12	+	2e-05	14	1	chr19	10599733	10622225	Cpsf7	+
chr19	10696378	10696450	peak2727	19	+	2.59e-08	19	2	chr19	10680086	10704318	Ddb1	+
chr19	10869165	10869217	peak2728	13	-	7.95e-06	13	0	chr19	10863828	10904548	Cd6	-
chr19	15979955	15980059	peak2741	11	-	4.93e-05	12	2	chr19	15979612	15999549	Psat1	-
chr19	16752344	16752421	peak2743	17	-	1.8e-07	17	0	chr19	16689855	16855423	Vps13a	-
chr19	16752539	16752624	peak2744	9	-	0.000281117	29	2	chr19	16689855	16855423	Vps13a	-
chr19	16769744	16769813	peak2745	10	-	0.000119318	11	1	chr19	16689855	16855423	Vps13a	-
chr19	16798141	16798218	peak2747	10	-	0.000119318	11	0	chr19	16689855	16855423	Vps13a	-
chr19	22547255	22547306	peak2753	17	+	1.8e-07	17	4	chr19	22213535	23069900	Trpm3	+
chr19	25016720	25016826	peak2755	95	-	0	102	3	chr19	24994405	25036106	Cbwd1	-
chr19	25016720	25016826	peak2755	95	-	0	102	3	chr19	25016725	60850300	Mir3084-1	-
chr19	25016720	25016826	peak2755	95	-	0	102	3	chr19	25016725	60850300	Mir3084-2	-
chr19	25016720	25016826	peak2755	95	-	0	102	3	chr19	25016727	60850288	Snora19	-
chr19	25620355	25620460	peak2756	37	+	6.82e-17	47	0	chr19	25580195	25678818	Dmrt1	+
chr19	25620423	25620536	peak2757	17	+	1.8e-07	61	1	chr19	25580195	25678818	Dmrt1	+
chr19	25678412	25678494	peak2758	10	+	0.000119318	10	0	chr19	25580195	25678818	Dmrt1	+
chr19	27157567	27157620	peak2759	48	-	0	48	3	chr19	25016725	60850300	Mir3084-1	-
chr19	27157567	27157620	peak2759	48	-	0	48	3	chr19	25016725	60850300	Mir3084-2	-
chr19	27157567	27157620	peak2759	48	-	0	48	3	chr19	25016727	60850288	Snora19	-
chr19	27699528	27699582	peak2760	154	-	0	154	23	chr19	25016725	60850300	Mir3084-1	-
chr19	27699528	27699582	peak2760	154	-	0	154	23	chr19	25016725	60850300	Mir3084-2	-
chr19	27699528	27699582	peak2760	154	-	0	154	23	chr19	25016727	60850288	Snora19	-
chr19	28937820	28937920	peak2761	11	-	4.93e-05	42	2	chr19	25016725	60850300	Mir3084-1	-
chr19	28937820	28937920	peak2761	11	-	4.93e-05	42	2	chr19	25016725	60850300	Mir3084-2	-
chr19	28937820	28937920	peak2761	11	-	4.93e-05	42	2	chr19	25016727	60850288	Snora19	-
chr19	28938218	28938286	peak2762	12	-	2e-05	13	0	chr19	25016725	60850300	Mir3084-1	-
chr19	28938218	28938286	peak2762	12	-	2e-05	13	0	chr19	25016725	60850300	Mir3084-2	-
chr19	28938218	28938286	peak2762	12	-	2e-05	13	0	chr19	25016727	60850288	Snora19	-
chr19	31160962	31161048	peak2765	10	+	0.000119318	10	0	chr19	31157330	31161082	Cstf2t	+
chr19	33191616	33191718	peak2766	30	-	4.65e-13	30	9	chr19	25016725	60850300	Mir3084-1	-
chr19	33191616	33191718	peak2766	30	-	4.65e-13	30	9	chr19	25016725	60850300	Mir3084-2	-
chr19	33191616	33191718	peak2766	30	-	4.65e-13	30	9	chr19	25016727	60850288	Snora19	-
chr19	3455315	3455423	peak2767	12	-	2e-05	15	0	chr19	3454927	3575749	Ppp6r3	-
chr19	36486572	36486629	peak2768	9	+	0.000281117	17	0	chr19	36422818	36535460	Pcgf5	+
chr19	36940459	36940546	peak2769	16	+	4.69e-07	19	0	chr19	36908721	36967967	Tnks2	+
chr19	36965750	36965856	peak2770	10	+	0.000119318	16	0	chr19	36908721	36967967	Tnks2	+
chr19	37000748	37000820	peak2771	10	+	0.000119318	12	0	chr19	37000568	37088547	Btaf1	+
chr19	37041251	37041323	peak2772	16	+	4.69e-07	16	0	chr19	37000568	37088547	Btaf1	+
chr19	37056170	37056238	peak2773	15	+	1.22e-06	15	0	chr19	37000568	37088547	Btaf1	+
chr19	37079013	37079081	peak2774	14	+	3.15e-06	15	0	chr19	37000568	37088547	Btaf1	+
chr19	37483970	37484057	peak2775	9	+	0.000281117	10	0	chr19	37450871	37496353	Kif11	+
chr19	3815836	3815914	peak2776	16	+	4.69e-07	16	0	chr19	3767420	3818303	Kmt5b	+
chr19	38402473	38402527	peak2777	10	-	0.000119318	10	10	chr19	25016725	60850300	Mir3084-1	-
chr19	38402473	38402527	peak2777	10	-	0.000119318	10	10	chr19	25016725	60850300	Mir3084-2	-
chr19	38402473	38402527	peak2777	10	-	0.000119318	10	10	chr19	25016727	60850288	Snora19	-
chr19	38516846	38516897	peak2778	56	-	0	56	7	chr19	25016725	60850300	Mir3084-1	-
chr19	38516846	38516897	peak2778	56	-	0	56	7	chr19	25016725	60850300	Mir3084-2	-
chr19	38516846	38516897	peak2778	56	-	0	56	7	chr19	25016727	60850288	Snora19	-
chr19	39005875	39005976	peak2779	15	+	1.22e-06	22	0	chr19	39005479	39042767	Hells	+
chr19	39009902	39009961	peak2780	11	+	4.93e-05	18	0	chr19	39005479	39042767	Hells	+
chr19	39127173	39127272	peak2781	20	-	9.99e-06	42	1	chr19	25016725	60850300	Mir3084-1	-
chr19	39127173	39127272	peak2781	20	-	9.99e-06	42	1	chr19	25016725	60850300	Mir3084-2	-
chr19	39127173	39127272	peak2781	20	-	9.99e-06	42	1	chr19	25016727	60850288	Snora19	-
chr19	40594412	40594462	peak2783	9	-	0.000281117	9	0	chr19	25016725	60850300	Mir3084-1	-
chr19	40594412	40594462	peak2783	9	-	0.000281117	9	0	chr19	25016725	60850300	Mir3084-2	-
chr19	40594412	40594462	peak2783	9	-	0.000281117	9	0	chr19	25016727	60850288	Snora19	-
chr19	40919333	40919398	peak2786	14	+	3.15e-06	15	1	chr19	40905768	40923060	Ccnj	+
chr19	40971558	40971659	peak2788	10	+	0.000119318	11	0	chr19	40969194	40992437	Zfp518a	+
chr19	40982518	40982620	peak2789	13	+	7.95e-06	17	0	chr19	40969194	40992437	Zfp518a	+
chr19	40988310	40988412	peak2790	21	+	3.66e-09	24	1	chr19	40969194	40992437	Zfp518a	+
chr19	40988912	40989022	peak2791	12	+	2e-05	21	0	chr19	40969194	40992437	Zfp518a	+
chr19	40989664	40989773	peak2792	17	+	1.8e-07	37	3	chr19	40969194	40992437	Zfp518a	+
chr19	40990209	40990296	peak2793	9	+	0.000281117	15	0	chr19	40969194	40992437	Zfp518a	+
chr19	40990830	40990919	peak2794	13	+	7.95e-06	13	0	chr19	40969194	40992437	Zfp518a	+
chr19	40991069	40991213	peak2795	44	+	0	69	0	chr19	40969194	40992437	Zfp518a	+
chr19	41292679	41292783	peak2796	14	-	3.15e-06	25	0	chr19	41285331	41338494	Tm9sf3	-
chr19	41292679	41292783	peak2796	14	-	3.15e-06	25	0	chr19	25016725	60850300	Mir3084-1	-
chr19	41292679	41292783	peak2796	14	-	3.15e-06	25	0	chr19	25016725	60850300	Mir3084-2	-
chr19	41292679	41292783	peak2796	14	-	3.15e-06	25	0	chr19	25016727	60850288	Snora19	-
chr19	41292760	41292825	peak2797	10	-	0.000119318	10	0	chr19	41285331	41338494	Tm9sf3	-
chr19	41292760	41292825	peak2797	10	-	0.000119318	10	0	chr19	25016725	60850300	Mir3084-1	-
chr19	41292760	41292825	peak2797	10	-	0.000119318	10	0	chr19	25016725	60850300	Mir3084-2	-
chr19	41292760	41292825	peak2797	10	-	0.000119318	10	0	chr19	25016727	60850288	Snora19	-
chr19	41309203	41309289	peak2798	12	-	2e-05	15	1	chr19	41285331	41338494	Tm9sf3	-
chr19	41309203	41309289	peak2798	12	-	2e-05	15	1	chr19	25016725	60850300	Mir3084-1	-
chr19	41309203	41309289	peak2798	12	-	2e-05	15	1	chr19	25016725	60850300	Mir3084-2	-
chr19	41309203	41309289	peak2798	12	-	2e-05	15	1	chr19	25016727	60850288	Snora19	-
chr19	41600750	41600857	peak2799	9	+	0.000281117	20	0	chr19	41599741	41601451	Morf4l1b	+
chr19	41600750	41600857	peak2799	9	+	0.000281117	20	0	chr19	41557171	41670650	Lcor	+
chr19	41632951	41633011	peak2800	9	+	0.000281117	9	0	chr19	41557171	41670650	Lcor	+
chr19	41633001	41633117	peak2801	11	+	4.93e-05	23	0	chr19	41557171	41670650	Lcor	+
chr19	41637945	41638060	peak2802	22	+	1.37e-09	38	0	chr19	41557171	41670650	Lcor	+
chr19	41641466	41641542	peak2803	13	+	7.95e-06	17	0	chr19	41557171	41670650	Lcor	+
chr19	41658172	41658249	peak2804	23	+	5.13e-10	23	1	chr19	41557171	41670650	Lcor	+
chr19	41661436	41661518	peak2805	22	+	1.37e-09	32	0	chr19	41557171	41670650	Lcor	+
chr19	41662312	41662423	peak2806	11	+	4.93e-05	11	0	chr19	41557171	41670650	Lcor	+
chr19	41665434	41665518	peak2807	10	+	0.000119318	11	0	chr19	41557171	41670650	Lcor	+
chr19	4193024	4193111	peak2808	16	+	4.69e-07	28	1	chr19	4192173	4195419	Ppp1ca	+
chr19	42014070	42014151	peak2809	11	+	4.93e-05	11	0	chr19	42007934	42018593	Zdhhc16	+
chr19	4295122	4295173	peak2811	16	-	4.69e-07	16	0	chr19	4285998	4306222	Grk2	-
chr19	4317608	4317695	peak2812	17	-	1.8e-07	20	1	chr19	4316146	4397077	Kdm2a	-
chr19	4320168	4320244	peak2813	11	-	4.93e-05	14	0	chr19	4316146	4397077	Kdm2a	-
chr19	44188368	44188456	peak2815	10	-	0.000119318	10	5	chr19	44183126	44210366	Cwf19l1	-
chr19	44188368	44188456	peak2815	10	-	0.000119318	10	5	chr19	25016725	60850300	Mir3084-1	-
chr19	44188368	44188456	peak2815	10	-	0.000119318	10	5	chr19	25016725	60850300	Mir3084-2	-
chr19	44188368	44188456	peak2815	10	-	0.000119318	10	5	chr19	25016727	60850288	Snora19	-
chr19	44380218	44380299	peak2816	10	+	0.000119318	15	0	chr19	44368165	44381352	Scd2	+
chr19	45047599	45047711	peak2818	10	+	0.000119318	11	2	chr19	45005608	45058275	Slf2	+
chr19	45055282	45055372	peak2819	10	+	0.000119318	13	0	chr19	45005608	45058275	Slf2	+
chr19	45162525	45162633	peak2820	13	-	7.95e-06	18	3	chr19	25016725	60850300	Mir3084-1	-
chr19	45162525	45162633	peak2820	13	-	7.95e-06	18	3	chr19	25016725	60850300	Mir3084-2	-
chr19	45162525	45162633	peak2820	13	-	7.95e-06	18	3	chr19	25016727	60850288	Snora19	-
chr19	45826349	45826474	peak2821	11	-	4.93e-05	14	0	chr19	45824744	45858043	Oga	-
chr19	45826349	45826474	peak2821	11	-	4.93e-05	14	0	chr19	25016725	60850300	Mir3084-1	-
chr19	45826349	45826474	peak2821	11	-	4.93e-05	14	0	chr19	25016725	60850300	Mir3084-2	-
chr19	45826349	45826474	peak2821	11	-	4.93e-05	14	0	chr19	25016727	60850288	Snora19	-
chr19	45829122	45829259	peak2822	10	-	0.000119318	14	0	chr19	45824744	45858043	Oga	-
chr19	45829122	45829259	peak2822	10	-	0.000119318	14	0	chr19	25016725	60850300	Mir3084-1	-
chr19	45829122	45829259	peak2822	10	-	0.000119318	14	0	chr19	25016725	60850300	Mir3084-2	-
chr19	45829122	45829259	peak2822	10	-	0.000119318	14	0	chr19	25016727	60850288	Snora19	-
chr19	45846198	45846281	peak2823	9	-	0.000281117	10	0	chr19	45824744	45858043	Oga	-
chr19	45846198	45846281	peak2823	9	-	0.000281117	10	0	chr19	25016725	60850300	Mir3084-1	-
chr19	45846198	45846281	peak2823	9	-	0.000281117	10	0	chr19	25016725	60850300	Mir3084-2	-
chr19	45846198	45846281	peak2823	9	-	0.000281117	10	0	chr19	25016727	60850288	Snora19	-
chr19	46037247	46037301	peak2824	21	-	3.66e-09	21	1	chr19	45892633	46072978	Armh3	-
chr19	46037247	46037301	peak2824	21	-	3.66e-09	21	1	chr19	25016725	60850300	Mir3084-1	-
chr19	46037247	46037301	peak2824	21	-	3.66e-09	21	1	chr19	25016725	60850300	Mir3084-2	-
chr19	46037247	46037301	peak2824	21	-	3.66e-09	21	1	chr19	25016727	60850288	Snora19	-
chr19	46137410	46137495	peak2825	9	+	0.000281117	9	0	chr19	46131028	46147399	Pprc1	+
chr19	46138192	46138267	peak2826	11	+	4.93e-05	12	0	chr19	46131028	46147399	Pprc1	+
chr19	47187647	47187718	peak2827	9	+	0.000281117	9	0	chr19	47165255	47205635	Pdcd11	+
chr19	47318108	47318163	peak2828	29	-	1.28e-12	29	3	chr19	25016725	60850300	Mir3084-1	-
chr19	47318108	47318163	peak2828	29	-	1.28e-12	29	3	chr19	25016725	60850300	Mir3084-2	-
chr19	47318108	47318163	peak2828	29	-	1.28e-12	29	3	chr19	25016727	60850288	Snora19	-
chr19	47694073	47694180	peak2829	22	+	1.37e-09	34	0	chr19	47654508	47719736	Slk	+
chr19	47716515	47716623	peak2830	14	+	3.15e-06	30	0	chr19	47654508	47719736	Slk	+
chr19	47807255	47807351	peak2831	9	+	0.000281117	14	0	chr19	47806245	47810078	Sfr1	+
chr19	47807372	47807456	peak2832	14	+	3.15e-06	22	0	chr19	47806245	47810078	Sfr1	+
chr19	47809892	47809999	peak2833	14	+	3.15e-06	27	1	chr19	47806245	47810078	Sfr1	+
chr19	51216952	51217034	peak2835	100	-	0	107	8	chr19	25016725	60850300	Mir3084-1	-
chr19	51216952	51217034	peak2835	100	-	0	107	8	chr19	25016725	60850300	Mir3084-2	-
chr19	51216952	51217034	peak2835	100	-	0	107	8	chr19	25016727	60850288	Snora19	-
chr19	51217183	51217285	peak2836	33	-	2.22e-14	36	8	chr19	25016725	60850300	Mir3084-1	-
chr19	51217183	51217285	peak2836	33	-	2.22e-14	36	8	chr19	25016725	60850300	Mir3084-2	-
chr19	51217183	51217285	peak2836	33	-	2.22e-14	36	8	chr19	25016727	60850288	Snora19	-
chr19	5225447	5225512	peak2838	11	-	4.93e-05	11	0	chr19	5133684	5273119	Pacs1	-
chr19	5284625	5284685	peak2839	10	-	0.000119318	11	0	chr19	5273920	5295457	Sf3b2	-
chr19	53309271	53309330	peak2840	18	+	6.86e-08	18	0	chr19	53214932	53321816	Add3	+
chr19	53404291	53404342	peak2841	12	+	2e-05	12	0	chr19	53384995	53447783	Mxi1	+
chr19	5370141	5370248	peak2842	11	+	4.93e-05	20	0	chr19	5366812	5371511	Eif1ad	+
chr19	53716360	53716507	peak2843	14	+	3.15e-06	21	1	chr19	53674885	53720321	Smc3	+
chr19	54003929	54004030	peak2844	14	+	3.15e-06	20	0	chr19	53966720	54004351	Pdcd4	+
chr19	5493599	5493720	peak2845	9.5	+	0.000200218	46	3	chr19	5490454	5494031	Cfl1	+
chr19	5493666	5493804	peak2846	20	+	2.34e-07	94	5	chr19	5490454	5494031	Cfl1	+
chr19	5493865	5493949	peak2847	19	+	2.59e-08	22	3	chr19	5490454	5494031	Cfl1	+
chr19	5570575	5570683	peak2848	11	+	4.93e-05	11	0	chr19	5568023	5571261	Ap5b1	+
chr19	55738675	55738725	peak2849	12	-	2e-05	13	0	chr19	55715078	55776694	4930552P12Rik	-
chr19	55738675	55738725	peak2849	12	-	2e-05	13	0	chr19	25016725	60850300	Mir3084-1	-
chr19	55738675	55738725	peak2849	12	-	2e-05	13	0	chr19	25016725	60850300	Mir3084-2	-
chr19	55738675	55738725	peak2849	12	-	2e-05	13	0	chr19	25016727	60850288	Snora19	-
chr19	56684607	56684657	peak2852	12	-	2e-05	12	0	chr19	25016725	60850300	Mir3084-1	-
chr19	56684607	56684657	peak2852	12	-	2e-05	12	0	chr19	25016725	60850300	Mir3084-2	-
chr19	56684607	56684657	peak2852	12	-	2e-05	12	0	chr19	25016727	60850288	Snora19	-
chr19	5795997	5796065	peak2853	14	-	3.15e-06	19	0	chr19	5795689	5802672	Malat1	-
chr19	5796971	5797042	peak2854	26	-	2.59e-11	32	2	chr19	5795689	5802672	Malat1	-
chr19	5797396	5797529	peak2855	27	-	9.54e-12	65	4	chr19	5795689	5802672	Malat1	-
chr19	5797465	5797597	peak2856	10	-	0.000119318	57	3	chr19	5795689	5802672	Malat1	-
chr19	5797609	5797710	peak2857	9	-	0.000281117	17	0	chr19	5795689	5802672	Malat1	-
chr19	5798508	5798658	peak2858	9	-	0.000281117	37	0	chr19	5795689	5802672	Malat1	-
chr19	5798606	5798726	peak2859	9	-	0.000281117	33	4	chr19	5795689	5802672	Malat1	-
chr19	5798732	5798815	peak2860	11	-	4.93e-05	19	2	chr19	5795689	5802672	Malat1	-
chr19	5799429	5799541	peak2861	29	-	1.28e-12	35	0	chr19	5795689	5802672	Malat1	-
chr19	5799698	5799826	peak2862	11	-	4.93e-05	55	14	chr19	5795689	5802672	Malat1	-
chr19	5799746	5799882	peak2863	24	-	1.92e-10	53	14	chr19	5795689	5802672	Malat1	-
chr19	5800769	5800903	peak2864	13	-	7.95e-06	32	0	chr19	5795689	5802672	Malat1	-
chr19	5800803	5800921	peak2865	12	-	2e-05	31	0	chr19	5795689	5802672	Malat1	-
chr19	5800893	5800993	peak2866	11	-	4.93e-05	18	2	chr19	5795689	5802672	Malat1	-
chr19	5878081	5878131	peak2868	22	+	1.37e-09	22	2	chr19	5877821	5885768	Slc25a45	+
chr19	5902420	5902506	peak2870	10	-	0.000119318	11	0	chr19	5896515	5912871	Dpf2	-
chr19	59243834	59243887	peak2871	9	-	0.000281117	9	0	chr19	59238970	59244887	Vax1	-
chr19	59243834	59243887	peak2871	9	-	0.000281117	9	0	chr19	25016725	60850300	Mir3084-1	-
chr19	59243834	59243887	peak2871	9	-	0.000281117	9	0	chr19	25016725	60850300	Mir3084-2	-
chr19	59243834	59243887	peak2871	9	-	0.000281117	9	0	chr19	25016727	60850288	Snora19	-
chr19	59373885	59374002	peak2872	9	-	0.000281117	10	0	chr19	59370573	59420270	Pdzd8	-
chr19	59373885	59374002	peak2872	9	-	0.000281117	10	0	chr19	25016725	60850300	Mir3084-1	-
chr19	59373885	59374002	peak2872	9	-	0.000281117	10	0	chr19	25016725	60850300	Mir3084-2	-
chr19	59373885	59374002	peak2872	9	-	0.000281117	10	0	chr19	25016727	60850288	Snora19	-
chr19	60773997	60774051	peak2873	11	-	4.93e-05	11	1	chr19	25016725	60850300	Mir3084-1	-
chr19	60773997	60774051	peak2873	11	-	4.93e-05	11	1	chr19	25016725	60850300	Mir3084-2	-
chr19	60773997	60774051	peak2873	11	-	4.93e-05	11	1	chr19	25016727	60850288	Snora19	-
chr19	60842294	60842448	peak2874	13	-	7.95e-06	20	7	chr19	60837018	60866596	Eif3a	-
chr19	60842294	60842448	peak2874	13	-	7.95e-06	20	7	chr19	25016725	60850300	Mir3084-1	-
chr19	60842294	60842448	peak2874	13	-	7.95e-06	20	7	chr19	25016725	60850300	Mir3084-2	-
chr19	60842294	60842448	peak2874	13	-	7.95e-06	20	7	chr19	25016727	60850288	Snora19	-
chr19	60850227	60850333	peak2875	73	-	0	107	0	chr19	60837018	60866596	Eif3a	-
chr19	60850227	60850333	peak2875	73	-	0	107	0	chr19	25016725	60850300	Mir3084-1	-
chr19	60850227	60850333	peak2875	73	-	0	107	0	chr19	25016725	60850300	Mir3084-2	-
chr19	60850227	60850333	peak2875	73	-	0	107	0	chr19	25016727	60850288	Snora19	-
chr19	61074108	61074160	peak2877	20	+	9.75e-09	20	2	chr19	60965651	61168458	Grk5	+
chr19	6368683	6368768	peak2879	17	+	1.8e-07	17	0	chr19	6363689	6378038	Sf1	+
chr19	6376866	6376955	peak2880	11	+	4.93e-05	17	3	chr19	6363689	6378038	Sf1	+
chr19	6919280	6919333	peak2881	23	-	5.13e-10	23	0	chr19	6919112	6932701	Ccdc88b	-
chr19	7501546	7501611	peak2884	13	-	7.95e-06	13	0	chr19	7500384	7557781	Rtn3	-
chr19	7608434	7608514	peak2885	10	+	0.000119318	12	0	chr19	7568529	7613099	Atl3	+
chr19	8798450	8798553	peak2888	23	+	5.13e-10	43	0	chr19	8797976	8800816	Snhg1	+
chr19	8798710	8798815	peak2889	15	+	4.07e-06	67	1	chr19	8797976	8800816	Snhg1	+
chr19	8798992	8799094	peak2890	171	+	3.43e-08	427	5	chr19	8797976	8800816	Snhg1	+
chr19	8799338	8799433	peak2891	99	+	0	116	2	chr19	8797976	8800816	Snhg1	+
[truncated: 1,745 more rows]
