# Supplementary material for: RBM46 is essential for gametogenesis and functions in post-transcriptional roles affecting meiotic cohesin subunits
Source: Protein Cell. 2022 Sep 14;14(1):51–63. doi: 10.1093/procel/pwac040 (PMC9871953; doi:10.1093/procel/pwac040)
Supplement: pwac040_suppl_Supplementary_Material_S3 [file pwac040_suppl_supplementary_material_s3.xlsx]

## Sheet: canonical pathways
Table S3. canonical pathways
Ingenuity Canonical Pathways	-log(p-value)	Ratio	Molecules
Kinetochore Metaphase Signaling Pathway	8.29	0.0721	BUB1B,ESPL1,H2AX,Ppp1cc,RAD21,SMC1B,SMC3,STAG3
NER (Nucleotide Excision Repair, Enhanced Pathway)	5.79	0.0583	CUL4A,DDB1,ERCC2,HMGN1,RFC1,TOP2A
ATM Signaling	4.6	0.0505	FANCD2,H2AX,SMC1B,SMC3,TOPBP1
Spliceosomal Cycle	4.59	0.0816	SF3B1,SF3B2,SF3B3,SNRNP200
Hereditary Breast Cancer Signaling	3.85	0.0352	BRCA2,FANCD2,H2AX,RFC1,Ubb
Role of BRCA1 in DNA Damage Response	3.75	0.05	BRCA2,FANCD2,RFC1,TOPBP1
Mitotic Roles of Polo-Like Kinase	2.8	0.0455	ESPL1,RAD21,SMC3
DNA Methylation and Transcriptional Repression Signaling	2.18	0.0571	CHD4,DNMT1
BER (Base Excision Repair) Pathway	1.99	0.0455	PARP1,RFC1
Cell Cycle: G2/M DNA Damage Checkpoint Regulation	1.88	0.04	TOP2A,YWHAE
CSDE1 Signaling Pathway	1.79	0.0357	HNRNPC,PABPC1
Cell Cycle Control of Chromosomal Replication	1.79	0.0357	MCM8,TOP2A
Androgen Signaling	1.67	0.0178	CALR,ERCC2,HSPA4
ERK5 Signaling	1.56	0.027	RPS6KA2,YWHAE
Salvage Pathways of Pyrimidine Deoxyribonucleotides	1.51	0.111	AICDA
HIPPO signaling	1.45	0.0235	Ppp1cc,YWHAE
Unfolded protein response	1.4	0.0222	CALR,HSPA4
EIF2 Signaling	1.36	0.0134	PABPC1,Ppp1cc,RPS9
Melanocyte Development and Pigmentation Signaling	1.34	0.0204	KIT,RPS6KA2
UVA-Induced MAPK Signaling	1.34	0.0204	PARP1,RPS6KA2
DNA Double-Strand Break Repair by Homologous Recombination	1.32	0.0714	BRCA2
DNA Double-Strand Break Repair by Non-Homologous End Joining	1.32	0.0714	PARP1
Granzyme B Signaling	1.26	0.0625	PARP1
Mismatch Repair in Eukaryotes	1.26	0.0625	RFC1
RAN Signaling	1.24	0.0588	KPNA1
p38 MAPK Signaling	1.18	0.0167	HMGN1,RPS6KA2
Endoplasmic Reticulum Stress Pathway	1.15	0.0476	CALR
Ferroptosis Signaling Pathway	1.11	0.0152	FANCD2,H2AX
MSP-RON Signaling In Cancer Cells Pathway	1.07	0.0143	RPS6KA2,YWHAE
Epithelial Adherens Junction Signaling	0.983	0.0127	ACTR3,YWHAE
Nucleotide Excision Repair Pathway	0.939	0.0286	ERCC2
Cardiac β-adrenergic Signaling	0.893	0.0112	AKAP1,Ppp1cc
Antigen Presentation Pathway	0.893	0.0256	CALR
Regulation of eIF4 and p70S6K Signaling	0.889	0.0112	PABPC1,RPS9
Clathrin-mediated Endocytosis Signaling	0.836	0.0104	ACTR3,Ubb
Role of OCT4 in Mammalian Embryonic Stem Cell Pluripotency	0.827	0.0217	PARP1
Role of IL-17F in Allergic Inflammatory Airway Diseases	0.818	0.0213	RPS6KA2
iNOS Signaling	0.818	0.0213	HMGA1
PFKFB4 Signaling Pathway	0.81	0.0208	NCOA3
RAR Activation	0.799	0.0098	ERCC2,PARP1
Assembly of RNA Polymerase II Complex	0.796	0.02	ERCC2
mTOR Signaling	0.772	0.00943	RPS6KA2,RPS9
Systemic Lupus Erythematosus Signaling	0.764	0.00643	HNRNPC,PRPF8,SNRNP200,SNRPB
Protein Kinase A Signaling	0.764	0.00733	AKAP1,Ppp1cc,YWHAE
Primary Immunodeficiency Signaling	0.75	0.0179	AICDA
CNTF Signaling	0.742	0.0175	RPS6KA2
Role of CHK Proteins in Cell Cycle Checkpoint Control	0.742	0.0175	RFC1
MSP-RON Signaling Pathway	0.735	0.0172	RPS6KA2
Retinoic acid Mediated Apoptosis Signaling	0.724	0.0167	PARP1
Remodeling of Epithelial Adherens Junctions	0.674	0.0147	ACTR3
Growth Hormone Signaling	0.658	0.0141	RPS6KA2
VDR/RXR Activation	0.622	0.0128	NCOA3
Role of WNT/GSK-3β Signaling in the Pathogenesis of Influenza	0.622	0.0128	NCOA3
Toll-like Receptor Signaling	0.622	0.0128	Ubb
Dopamine Receptor Signaling	0.616	0.0127	Ppp1cc
Renal Cell Carcinoma Signaling	0.613	0.0125	Ubb
Protein Ubiquitination Pathway	0.604	0.00727	HSPA4,Ubb
FLT3 Signaling in Hematopoietic Progenitor Cells	0.602	0.0122	RPS6KA2
TR/RXR Activation	0.593	0.0119	NCOA3
BAG2 Signaling Pathway	0.593	0.0119	HSPA4
Huntington's Disease Signaling	0.587	0.00707	HSPA4,Ubb
Acute Myeloid Leukemia Signaling	0.564	0.011	KIT
Actin Nucleation by ARP-WASP Complex	0.556	0.0108	ACTR3
IL-4 Signaling	0.556	0.0108	HMGA1
Fcγ Receptor-mediated Phagocytosis in Macrophages and Monocytes	0.553	0.0106	ACTR3
Death Receptor Signaling	0.545	0.0104	PARP1
p53 Signaling	0.538	0.0102	TOPBP1
Salvage Pathways of Pyrimidine Ribonucleotides	0.538	0.0102	AICDA
VEGF Signaling	0.533	0.0101	YWHAE
Sumoylation Pathway	0.519	0.00971	RFC1
IGF-1 Signaling	0.516	0.00962	YWHAE
Apoptosis Signaling	0.516	0.00962	PARP1
CDK5 Signaling	0.483	0.00877	Ppp1cc
Glucocorticoid Receptor Signaling	0.48	0.00516	ERCC2,HSPA4,NCOA3
Regulation of Actin-based Motility by Rho	0.476	0.00862	ACTR3
Role of Tissue Factor in Cancer	0.476	0.00862	RPS6KA2
Neuroprotective Role of THOP1 in Alzheimer's Disease	0.465	0.00833	YWHAE
NGF Signaling	0.465	0.00833	RPS6KA2
IL-15 Production	0.456	0.00813	KIT
RHOA Signaling	0.453	0.00806	ACTR3
Pancreatic Adenocarcinoma Signaling	0.447	0.00794	BRCA2
14-3-3-mediated Signaling	0.445	0.00787	YWHAE
Synaptic Long Term Potentiation	0.434	0.00763	Ppp1cc
fMLP Signaling in Neutrophils	0.434	0.00763	ACTR3
p70S6K Signaling	0.432	0.00758	YWHAE
GABA Receptor Signaling	0.428	0.00752	Ubb
Adipogenesis pathway	0.424	0.00741	ERCC2
Role of PKR in Interferon Induction and Antiviral Response	0.421	0.00735	HSPA4
Th2 Pathway	0.419	0.0073	CHD4
RAC Signaling	0.417	0.00725	ACTR3
Reelin Signaling in Neurons	0.413	0.00719	ACTR3
Insulin Receptor Signaling	0.411	0.00714	Ppp1cc
NAD Signaling Pathway	0.386	0.00662	PARP1
Semaphorin Neuronal Repulsive Signaling Pathway	0.386	0.00662	SMC3
Ovarian Cancer Signaling	0.372	0.00633	BRCA2
Aryl Hydrocarbon Receptor Signaling	0.37	0.00629	NCOA3
eNOS Signaling	0.37	0.00629	HSPA4
Phagosome Maturation	0.37	0.00629	CALR
Inhibition of ARE-Mediated mRNA Degradation Pathway	0.366	0.00621	YWHAE
Aldosterone Signaling in Epithelial Cells	0.36	0.0061	HSPA4
Th1 and Th2 Activation Pathway	0.344	0.00581	CHD4
WNT/β-catenin Signaling	0.342	0.00578	Ubb
D-myo-inositol (1,4,5,6)-Tetrakisphosphate Biosynthesis	0.332	0.00559	Ppp1cc
D-myo-inositol (3,4,5,6)-tetrakisphosphate Biosynthesis	0.332	0.00559	Ppp1cc
Dopamine-DARPP32 Feedback in cAMP Signaling	0.324	0.00546	Ppp1cc
3-phosphoinositide Degradation	0.312	0.00524	Ppp1cc
Xenobiotic Metabolism PXR Signaling Pathway	0.308	0.00518	Ppp1cc
PPARα/RXRα Activation	0.305	0.00513	NCOA3
D-myo-inositol-5-phosphate Metabolism	0.305	0.00513	Ppp1cc
Natural Killer Cell Signaling	0.298	0.00503	HSPA4
PI3K/AKT Signaling	0.298	0.00503	YWHAE
Coronavirus Pathogenesis Pathway	0.292	0.00493	RPS9
Ephrin Receptor Signaling	0.292	0.00493	ACTR3
3-phosphoinositide Biosynthesis	0.29	0.00488	Ppp1cc
HIF1α Signaling	0.286	0.00481	HSPA4
Integrin Signaling	0.278	0.00469	ACTR3
RHOGDI Signaling	0.276	0.00465	ACTR3
Calcium Signaling	0.272	0.00459	CALR
Superpathway of Inositol Phosphate Compounds	0.252	0.00427	Ppp1cc
cAMP-mediated signaling	0.25	0.00426	AKAP1
Actin Cytoskeleton Signaling	0.239	0.00408	ACTR3
Sperm Motility	0.228	0.00392	KIT
Signaling by Rho Family GTPases	0.215	0.00373	ACTR3
Insulin Secretion Signaling Pathway	0.21	0.00368	PABPC1
Opioid Signaling Pathway	0.203	0.00357	RPS6KA2
CLEAR Signaling Pathway	0.199	0.00351	YWHAE
Pulmonary Fibrosis Idiopathic Signaling Pathway	0	0.00307	RPS6KA2
Axonal Guidance Signaling	0	0.00197	ACTR3
Role of NFAT in Regulation of the Immune Response	0	0.0017	KPNA1
CD28 Signaling in T Helper Cells	0	0.00193	ACTR3
Molecular Mechanisms of Cancer	0	0.00224	FANCD2
Lipid Antigen Presentation by CD1	0	0.0024	CALR
CDC42 Signaling	0	0.00174	ACTR3
FAK Signaling	0	0.00288	ACTR3,KIT,NCOA3
Antiproliferative Role of TOB in T Cell Signaling	0	0.00235	PABPC1
Estrogen Receptor Signaling	0	0.00245	NCOA3
Phagosome Formation	0	0.00145	ACTR3
Sirtuin Signaling Pathway	0	0.00342	PARP1
Synaptogenesis Signaling Pathway	0	0.00315	ACTR3
Systemic Lupus Erythematosus In T Cell Signaling Pathway	0	0.00156	DNMT1
Senescence Pathway	0	0.00337	PARP1
